# Supplementary material for: Natural selection in the evolution of SARS-CoV-2 in bats created a generalist virus and highly capable human pathogen
Source: PLoS Biol. 2021 Mar 12;19(3):e3001115. doi: 10.1371/journal.pbio.3001115 (PMC7990310; doi:10.1371/journal.pbio.3001115)
Supplement: S3 Table — For each segment, 2 rows of numbers are presented: top—for the BUSTED[S]-HMM model and bottom—for the BUSTED[S] model, allowing for multinucleotide substitutions (see Lucaci and colleagues [45] for details). The model with the better AIC-c and significant test results (p-value) are shown in bold. CV synonymous rate variation (SRV): coefficient of variation (CV) of the site-to-site synonymous rate distribution. ƛ: the rate of double-nucleotide substitutions (relative to the rate of single-nucleotide synonymous substitutions); ẟ: the relative rate of triple nucleotide substitutions; δislands: the relative rate of triple nucleotide substitutions that involve synonymous codons, e.g., for Serine. (XLSX) [file pbio.3001115.s012.xlsx]

## Sheet: Sheet1
Segment	AIC-c	p	ω1 (p1)	ω2 (p2)	ω3 (p3)	CV SRV	ƛ	ẟ	δislands
M	8414.89	0.5	0.01/77.9%	0.04/19.7%	1.00/2.4%	0.85	0.29	0	1.58
	8402.81	0.5	0.02/30.46%	0.02/67.88%	1.00/1.66%	0.98
N	15403.1	0	0.01/93.8%	0.01/3.3%	9.47/2.9%	1.3	0	0	3.97
	15401.7	0	0.00/16.59%	0.01/78.47%	2.92/4.94%	1.3
Orf10	785.45	0.27	1.00/0.0%	1.00/0.0%	1.96/100.0%	0.44	0	0	0
	782.318	0.48	1.00/0.00%	1.00/18.93%	1.18/81.07%	0
Orf1ab regA	23666.1	0	0.02/87.9%	0.31/10.3%	6.60/1.8%	0.79	0.06	0	3.4
	23668.7	0.17	0.02/15.07%	0.02/76.93%	1.41/8.00%	0.82
Orf1ab regB	28726.7	0.49	0.00/75.7%	0.25/24.2%	3.17/0.2%	0.59	0	0	3.49
	28725.5	0.21	0.00/69.10%	0.20/29.12%	2.34/1.79%	0.58
Orf1ab regC	110208	0.02	0.00/81.4%	0.36/17.0%	3.13/1.6%	0.76	0.05	0.07	6.07
	110277	0.11	0.01/84.16%	0.42/15.26%	3.90/0.58%	0.74
Orf1ab regD	34148	0.26	0.01/0.7%	0.01/98.5%	2.31/0.8%	0.67	0.01	0	1.4
	34157.6	0.45	0.01/7.27%	0.02/91.55%	1.36/1.18%	0.67
Orf1ab regE	129307	0.04	0.00/97.7%	0.20/1.1%	2.20/1.2%	0.3	0.24	0.03	1.05
	129101	0.5	0.00/0.00%	0.01/98.25%	1.00/1.75%	0.97
Orf3a	14731.7	0.5	0.00/45.2%	0.11/46.5%	1.17/8.3%	0.72	0.07	0	6.16
	14762.7	0.01	0.02/82.85%	0.77/16.75%	31.10/0.40%	0.78
Orf6	2712.72	0.5	0.00/35.0%	0.00/48.7%	1.00/16.4%	1.1	0.06	0	10.11
	2714.04	0.5	0.00/54.23%	0.39/34.35%	1.00/11.41%	1.2
Orf7a	6427.74	0.2	0.16/4.1%	0.17/95.4%	20.09/0.5%	0.66	0	0	0
	6427.42	0.5	0.00/43.98%	0.14/44.43%	1.00/11.59%	0.81
Orf7b	1843.55	0.5	0.03/21.3%	0.04/16.7%	1.00/62.0%	0.81	0	0	0.95
	1857.74	0.5	0.01/60.75%	0.52/39.25%	1.00/0.00%	0.89
Orf8	7289.15	0.2	0.00/63.6%	0.07/34.3%	6.85/2.1%	0.46	0.04	0	0
	7294.79	0.5	0.00/54.96%	0.13/36.60%	1.00/8.44%	0.49
OrfE	1909.59	0.5	0.04/94.9%	0.30/5.1%	1.00/0.0%	1.5	0.1	0	0
	1914.87	0.5	0.14/27.91%	0.16/72.09%	1.11/0.00%	1.4
S regA	8018.62	0.5	0.00/74.7%	0.19/25.3%	1.00/0.0%	0.64	0.58	1.63	7.29
	8008.02	0.06	0.03/59.87%	0.05/39.06%	11.33/1.07%	0.57
S regB	31568.2	0.5	0.00/76.2%	0.11/22.2%	1.00/1.6%	0.85	0.79	1.64	5.89
	31437.2	0.5	0.00/0.00%	0.04/100.00%	1.12/0.00%	0.77
S regC	33347	0.28	0.01/91.6%	0.25/7.1%	2.33/1.3%	0.83	0.55	0.44	1.37
	33284.9	0.5	0.00/81.41%	0.12/18.59%	1.00/0.00%	0.81
S regD	11725.5	0.02	0.02/75.2%	0.02/24.7%	12747.38/0.2%	0.8	0.09	0.38	0
	11722.1	0.48	0.00/80.47%	0.12/19.31%	1.98/0.22%	0.78
S regVL	6227.4	0.04	0.00/75.0%	0.02/24.2%	1671.02/0.7%	0.71	0.36	1.68	2.27
	6215.97	0.5	0.00/0.00%	0.03/100.00%	1.12/0.00%	0.54
