# Supplementary material for: Natural selection in the evolution of SARS-CoV-2 in bats created a generalist virus and highly capable human pathogen
Source: PLoS Biol. 2021 Mar 12;19(3):e3001115. doi: 10.1371/journal.pbio.3001115 (PMC7990310; doi:10.1371/journal.pbio.3001115)
Supplement: S5 Table — (CSV) [file pbio.3001115.s014.csv]

EPI_ISL_577596
EPI_ISL_577595
EPI_ISL_577594
EPI_ISL_577593
EPI_ISL_577592
EPI_ISL_577591
EPI_ISL_577590
EPI_ISL_577589
EPI_ISL_577588
EPI_ISL_577587
EPI_ISL_577586
EPI_ISL_577585
EPI_ISL_577584
EPI_ISL_577583
EPI_ISL_577582
EPI_ISL_577581
EPI_ISL_577580
EPI_ISL_577579
EPI_ISL_577578
EPI_ISL_577577
EPI_ISL_577576
EPI_ISL_577575
EPI_ISL_577574
EPI_ISL_577573
EPI_ISL_577572
EPI_ISL_577571
EPI_ISL_577570
EPI_ISL_577569
EPI_ISL_577568
EPI_ISL_577567
EPI_ISL_577566
EPI_ISL_577565
EPI_ISL_577564
EPI_ISL_577563
EPI_ISL_577562
EPI_ISL_577561
EPI_ISL_577560
EPI_ISL_577559
EPI_ISL_577558
EPI_ISL_577557
EPI_ISL_577556
EPI_ISL_577555
EPI_ISL_577554
EPI_ISL_577553
EPI_ISL_577552
EPI_ISL_577551
EPI_ISL_577550
EPI_ISL_577549
EPI_ISL_577548
EPI_ISL_577547
EPI_ISL_577546
EPI_ISL_577545
EPI_ISL_577544
EPI_ISL_577543
EPI_ISL_577542
EPI_ISL_577541
EPI_ISL_577540
EPI_ISL_577539
EPI_ISL_577538
EPI_ISL_577537
EPI_ISL_577536
EPI_ISL_577535
EPI_ISL_577534
EPI_ISL_577533
EPI_ISL_577532
EPI_ISL_577531
EPI_ISL_577530
EPI_ISL_577529
EPI_ISL_577528
EPI_ISL_577527
EPI_ISL_577526
EPI_ISL_577525
EPI_ISL_577524
EPI_ISL_577523
EPI_ISL_577522
EPI_ISL_577521
EPI_ISL_577520
EPI_ISL_577519
EPI_ISL_577518
EPI_ISL_577517
EPI_ISL_577516
EPI_ISL_577515
EPI_ISL_577514
EPI_ISL_577513
EPI_ISL_577512
EPI_ISL_577511
EPI_ISL_577510
EPI_ISL_577509
EPI_ISL_577508
EPI_ISL_577507
EPI_ISL_577506
EPI_ISL_577505
EPI_ISL_577504
EPI_ISL_577503
EPI_ISL_577502
EPI_ISL_577501
EPI_ISL_577500
EPI_ISL_577499
EPI_ISL_577498
EPI_ISL_577497
EPI_ISL_577496
EPI_ISL_577495
EPI_ISL_577494
EPI_ISL_577493
EPI_ISL_577492
EPI_ISL_577491
EPI_ISL_577490
EPI_ISL_577489
EPI_ISL_577488
EPI_ISL_577487
EPI_ISL_577486
EPI_ISL_577485
EPI_ISL_577484
EPI_ISL_577483
EPI_ISL_577482
EPI_ISL_577481
EPI_ISL_577480
EPI_ISL_577479
EPI_ISL_577478
EPI_ISL_577477
EPI_ISL_577476
EPI_ISL_577475
EPI_ISL_577474
EPI_ISL_577473
EPI_ISL_577472
EPI_ISL_577471
EPI_ISL_577470
EPI_ISL_577469
EPI_ISL_577468
EPI_ISL_577467
EPI_ISL_577466
EPI_ISL_577465
EPI_ISL_577464
EPI_ISL_577463
EPI_ISL_577462
EPI_ISL_577461
EPI_ISL_577460
EPI_ISL_577459
EPI_ISL_577458
EPI_ISL_577457
EPI_ISL_577456
EPI_ISL_577455
EPI_ISL_577454
EPI_ISL_577453
EPI_ISL_577452
EPI_ISL_577451
EPI_ISL_577450
EPI_ISL_577449
EPI_ISL_577448
EPI_ISL_577447
EPI_ISL_577446
EPI_ISL_577445
EPI_ISL_577444
EPI_ISL_577443
EPI_ISL_577442
EPI_ISL_577441
EPI_ISL_577440
EPI_ISL_577439
EPI_ISL_577438
EPI_ISL_577437
EPI_ISL_577436
EPI_ISL_577435
EPI_ISL_577434
EPI_ISL_577433
EPI_ISL_577432
EPI_ISL_577431
EPI_ISL_577430
EPI_ISL_577429
EPI_ISL_577428
EPI_ISL_577427
EPI_ISL_577426
EPI_ISL_577425
EPI_ISL_577424
EPI_ISL_577423
EPI_ISL_577422
EPI_ISL_577421
EPI_ISL_577420
EPI_ISL_577419
EPI_ISL_577418
EPI_ISL_577417
EPI_ISL_577416
EPI_ISL_577415
EPI_ISL_577414
EPI_ISL_577413
EPI_ISL_577412
EPI_ISL_577411
EPI_ISL_577410
EPI_ISL_577409
EPI_ISL_577408
EPI_ISL_577407
EPI_ISL_577406
EPI_ISL_577405
EPI_ISL_577404
EPI_ISL_577403
EPI_ISL_577402
EPI_ISL_577401
EPI_ISL_577400
EPI_ISL_577399
EPI_ISL_577398
EPI_ISL_577397
EPI_ISL_577396
EPI_ISL_577395
EPI_ISL_577394
EPI_ISL_577393
EPI_ISL_577392
EPI_ISL_577391
EPI_ISL_577390
EPI_ISL_577389
EPI_ISL_577388
EPI_ISL_577387
EPI_ISL_577386
EPI_ISL_577385
EPI_ISL_577384
EPI_ISL_577383
EPI_ISL_577382
EPI_ISL_577381
EPI_ISL_577380
EPI_ISL_577379
EPI_ISL_577378
EPI_ISL_577377
EPI_ISL_577376
EPI_ISL_577375
EPI_ISL_577374
EPI_ISL_577373
EPI_ISL_577372
EPI_ISL_577371
EPI_ISL_577370
EPI_ISL_577369
EPI_ISL_577368
EPI_ISL_577367
EPI_ISL_577366
EPI_ISL_577365
EPI_ISL_577364
EPI_ISL_577363
EPI_ISL_577362
EPI_ISL_577361
EPI_ISL_577360
EPI_ISL_577359
EPI_ISL_577358
EPI_ISL_577357
EPI_ISL_577356
EPI_ISL_577355
EPI_ISL_577354
EPI_ISL_577353
EPI_ISL_577352
EPI_ISL_577351
EPI_ISL_577350
EPI_ISL_577349
EPI_ISL_577348
EPI_ISL_577347
EPI_ISL_577346
EPI_ISL_577345
EPI_ISL_577344
EPI_ISL_577343
EPI_ISL_577342
EPI_ISL_577341
EPI_ISL_577340
EPI_ISL_577339
EPI_ISL_577338
EPI_ISL_577337
EPI_ISL_577336
EPI_ISL_577335
EPI_ISL_577334
EPI_ISL_577333
EPI_ISL_577332
EPI_ISL_577331
EPI_ISL_577330
EPI_ISL_577329
EPI_ISL_577328
EPI_ISL_577327
EPI_ISL_577326
EPI_ISL_577325
EPI_ISL_577324
EPI_ISL_577323
EPI_ISL_577322
EPI_ISL_577321
EPI_ISL_577320
EPI_ISL_577319
EPI_ISL_577318
EPI_ISL_577317
EPI_ISL_577316
EPI_ISL_577315
EPI_ISL_577314
EPI_ISL_577313
EPI_ISL_577312
EPI_ISL_577311
EPI_ISL_577310
EPI_ISL_577309
EPI_ISL_577308
EPI_ISL_577307
EPI_ISL_577306
EPI_ISL_577305
EPI_ISL_577304
EPI_ISL_577303
EPI_ISL_577302
EPI_ISL_577301
EPI_ISL_577300
EPI_ISL_577299
EPI_ISL_577298
EPI_ISL_577297
EPI_ISL_577296
EPI_ISL_577295
EPI_ISL_577294
EPI_ISL_577293
EPI_ISL_577292
EPI_ISL_577291
EPI_ISL_577290
EPI_ISL_577289
EPI_ISL_577288
EPI_ISL_577287
EPI_ISL_577286
EPI_ISL_577285
EPI_ISL_577284
EPI_ISL_577283
EPI_ISL_577282
EPI_ISL_577281
EPI_ISL_577280
EPI_ISL_577279
EPI_ISL_577278
EPI_ISL_577277
EPI_ISL_577276
EPI_ISL_577275
EPI_ISL_577274
EPI_ISL_577273
EPI_ISL_577272
EPI_ISL_577271
EPI_ISL_577270
EPI_ISL_577269
EPI_ISL_577268
EPI_ISL_577267
EPI_ISL_577266
EPI_ISL_577265
EPI_ISL_577264
EPI_ISL_577263
EPI_ISL_577262
EPI_ISL_577261
EPI_ISL_577260
EPI_ISL_577259
EPI_ISL_577258
EPI_ISL_577257
EPI_ISL_577256
EPI_ISL_577255
EPI_ISL_577254
EPI_ISL_577253
EPI_ISL_577252
EPI_ISL_577251
EPI_ISL_577250
EPI_ISL_577249
EPI_ISL_577248
EPI_ISL_577247
EPI_ISL_577246
EPI_ISL_577245
EPI_ISL_577244
EPI_ISL_577243
EPI_ISL_577242
EPI_ISL_577241
EPI_ISL_577240
EPI_ISL_577239
EPI_ISL_577238
EPI_ISL_577237
EPI_ISL_577236
EPI_ISL_577235
EPI_ISL_577234
EPI_ISL_577233
EPI_ISL_577232
EPI_ISL_577231
EPI_ISL_577230
EPI_ISL_577229
EPI_ISL_577228
EPI_ISL_577227
EPI_ISL_577226
EPI_ISL_577225
EPI_ISL_577224
EPI_ISL_577223
EPI_ISL_577222
EPI_ISL_577221
EPI_ISL_577220
EPI_ISL_577219
EPI_ISL_577218
EPI_ISL_577217
EPI_ISL_577216
EPI_ISL_577215
EPI_ISL_577214
EPI_ISL_577213
EPI_ISL_577212
EPI_ISL_577211
EPI_ISL_577210
EPI_ISL_577209
EPI_ISL_577208
EPI_ISL_577207
EPI_ISL_577206
EPI_ISL_577205
EPI_ISL_577204
EPI_ISL_577203
EPI_ISL_577202
EPI_ISL_577201
EPI_ISL_577200
EPI_ISL_577199
EPI_ISL_577198
EPI_ISL_577197
EPI_ISL_577196
EPI_ISL_577195
EPI_ISL_577194
EPI_ISL_577193
EPI_ISL_577192
EPI_ISL_577191
EPI_ISL_577190
EPI_ISL_577189
EPI_ISL_577188
EPI_ISL_577187
EPI_ISL_577186
EPI_ISL_577185
EPI_ISL_577184
EPI_ISL_577183
EPI_ISL_577182
EPI_ISL_577181
EPI_ISL_577180
EPI_ISL_577179
EPI_ISL_577178
EPI_ISL_577177
EPI_ISL_577176
EPI_ISL_577175
EPI_ISL_577174
EPI_ISL_577173
EPI_ISL_577172
EPI_ISL_577171
EPI_ISL_577170
EPI_ISL_577169
EPI_ISL_577168
EPI_ISL_577167
EPI_ISL_577166
EPI_ISL_577165
EPI_ISL_577164
EPI_ISL_577163
EPI_ISL_577162
EPI_ISL_577161
EPI_ISL_577160
EPI_ISL_577159
EPI_ISL_577158
EPI_ISL_577157
EPI_ISL_577156
EPI_ISL_577155
EPI_ISL_577154
EPI_ISL_577153
EPI_ISL_577152
EPI_ISL_577151
EPI_ISL_577150
EPI_ISL_577149
EPI_ISL_577148
EPI_ISL_577147
EPI_ISL_577146
EPI_ISL_577145
EPI_ISL_577144
EPI_ISL_577143
EPI_ISL_577142
EPI_ISL_577141
EPI_ISL_577140
EPI_ISL_577139
EPI_ISL_577138
EPI_ISL_577137
EPI_ISL_577136
EPI_ISL_577135
EPI_ISL_577134
EPI_ISL_577133
EPI_ISL_577132
EPI_ISL_577131
EPI_ISL_577130
EPI_ISL_577129
EPI_ISL_577128
EPI_ISL_577127
EPI_ISL_577126
EPI_ISL_577125
EPI_ISL_577124
EPI_ISL_577123
EPI_ISL_577122
EPI_ISL_577121
EPI_ISL_577120
EPI_ISL_577119
EPI_ISL_577118
EPI_ISL_577117
EPI_ISL_577116
EPI_ISL_577115
EPI_ISL_577114
EPI_ISL_577113
EPI_ISL_577112
EPI_ISL_577111
EPI_ISL_577110
EPI_ISL_577109
EPI_ISL_577108
EPI_ISL_577107
EPI_ISL_577106
EPI_ISL_577105
EPI_ISL_577104
EPI_ISL_577103
EPI_ISL_577102
EPI_ISL_577101
EPI_ISL_577100
EPI_ISL_577099
EPI_ISL_577098
EPI_ISL_577097
EPI_ISL_577096
EPI_ISL_577095
EPI_ISL_577094
EPI_ISL_577093
EPI_ISL_577092
EPI_ISL_577091
EPI_ISL_577090
EPI_ISL_577089
EPI_ISL_577088
EPI_ISL_577087
EPI_ISL_577086
EPI_ISL_577085
EPI_ISL_577084
EPI_ISL_577083
EPI_ISL_577082
EPI_ISL_577081
EPI_ISL_577080
EPI_ISL_577079
EPI_ISL_577078
EPI_ISL_577077
EPI_ISL_577076
EPI_ISL_577075
EPI_ISL_577074
EPI_ISL_577073
EPI_ISL_577072
EPI_ISL_577071
EPI_ISL_577070
EPI_ISL_577069
EPI_ISL_577068
EPI_ISL_577067
EPI_ISL_577066
EPI_ISL_577065
EPI_ISL_577064
EPI_ISL_577063
EPI_ISL_577062
EPI_ISL_577061
EPI_ISL_577060
EPI_ISL_577059
EPI_ISL_577058
EPI_ISL_577057
EPI_ISL_577056
EPI_ISL_577055
EPI_ISL_577054
EPI_ISL_577053
EPI_ISL_577052
EPI_ISL_577051
EPI_ISL_577050
EPI_ISL_577049
EPI_ISL_577048
EPI_ISL_577047
EPI_ISL_577046
EPI_ISL_577045
EPI_ISL_577044
EPI_ISL_577043
EPI_ISL_577042
EPI_ISL_577041
EPI_ISL_577040
EPI_ISL_577039
EPI_ISL_577038
EPI_ISL_577037
EPI_ISL_577036
EPI_ISL_577035
EPI_ISL_577034
EPI_ISL_577033
EPI_ISL_577032
EPI_ISL_577031
EPI_ISL_577030
EPI_ISL_577029
EPI_ISL_577028
EPI_ISL_577027
EPI_ISL_577026
EPI_ISL_577025
EPI_ISL_577024
EPI_ISL_577023
EPI_ISL_577022
EPI_ISL_577021
EPI_ISL_577020
EPI_ISL_577019
EPI_ISL_577018
EPI_ISL_577017
EPI_ISL_577016
EPI_ISL_577015
EPI_ISL_577014
EPI_ISL_577013
EPI_ISL_577012
EPI_ISL_577011
EPI_ISL_577010
EPI_ISL_577009
EPI_ISL_577008
EPI_ISL_577007
EPI_ISL_577006
EPI_ISL_577005
EPI_ISL_577004
EPI_ISL_577003
EPI_ISL_577002
EPI_ISL_577001
EPI_ISL_577000
EPI_ISL_576999
EPI_ISL_576998
EPI_ISL_576997
EPI_ISL_576996
EPI_ISL_576995
EPI_ISL_576994
EPI_ISL_576993
EPI_ISL_576992
EPI_ISL_576991
EPI_ISL_576990
EPI_ISL_576989
EPI_ISL_576988
EPI_ISL_576987
EPI_ISL_576986
EPI_ISL_576985
EPI_ISL_576984
EPI_ISL_576983
EPI_ISL_576982
EPI_ISL_576981
EPI_ISL_576980
EPI_ISL_576979
EPI_ISL_576978
EPI_ISL_576977
EPI_ISL_576976
EPI_ISL_576975
EPI_ISL_576974
EPI_ISL_576973
EPI_ISL_576972
EPI_ISL_576971
EPI_ISL_576970
EPI_ISL_576969
EPI_ISL_576968
EPI_ISL_576967
EPI_ISL_576966
EPI_ISL_576965
EPI_ISL_576964
EPI_ISL_576963
EPI_ISL_576962
EPI_ISL_576961
EPI_ISL_576960
EPI_ISL_576959
EPI_ISL_576958
EPI_ISL_576957
EPI_ISL_576956
EPI_ISL_576955
EPI_ISL_576954
EPI_ISL_576953
EPI_ISL_576952
EPI_ISL_576951
EPI_ISL_576950
EPI_ISL_576949
EPI_ISL_576948
EPI_ISL_576947
EPI_ISL_576946
EPI_ISL_576945
EPI_ISL_576944
EPI_ISL_576943
EPI_ISL_576942
EPI_ISL_576941
EPI_ISL_576940
EPI_ISL_576939
EPI_ISL_576938
EPI_ISL_576937
EPI_ISL_576936
EPI_ISL_576935
EPI_ISL_576934
EPI_ISL_576933
EPI_ISL_576932
EPI_ISL_576931
EPI_ISL_576930
EPI_ISL_576929
EPI_ISL_576928
EPI_ISL_576927
EPI_ISL_576926
EPI_ISL_576925
EPI_ISL_576924
EPI_ISL_576923
EPI_ISL_576922
EPI_ISL_576921
EPI_ISL_576920
EPI_ISL_576919
EPI_ISL_576918
EPI_ISL_576917
EPI_ISL_576916
EPI_ISL_576915
EPI_ISL_576914
EPI_ISL_576913
EPI_ISL_576912
EPI_ISL_576911
EPI_ISL_576910
EPI_ISL_576909
EPI_ISL_576908
EPI_ISL_576907
EPI_ISL_576906
EPI_ISL_576905
EPI_ISL_576904
EPI_ISL_576903
EPI_ISL_576902
EPI_ISL_576901
EPI_ISL_576900
EPI_ISL_576899
EPI_ISL_576898
EPI_ISL_576897
EPI_ISL_576896
EPI_ISL_576895
EPI_ISL_576894
EPI_ISL_576893
EPI_ISL_576892
EPI_ISL_576891
EPI_ISL_576890
EPI_ISL_576889
EPI_ISL_576888
EPI_ISL_576887
EPI_ISL_576886
EPI_ISL_576885
EPI_ISL_576884
EPI_ISL_576883
EPI_ISL_576882
EPI_ISL_576881
EPI_ISL_576880
EPI_ISL_576879
EPI_ISL_576878
EPI_ISL_576877
EPI_ISL_576876
EPI_ISL_576875
EPI_ISL_576874
EPI_ISL_576873
EPI_ISL_576872
EPI_ISL_576871
EPI_ISL_576870
EPI_ISL_576869
EPI_ISL_576868
EPI_ISL_576867
EPI_ISL_576866
EPI_ISL_576865
EPI_ISL_576864
EPI_ISL_576863
EPI_ISL_576862
EPI_ISL_576861
EPI_ISL_576860
EPI_ISL_576859
EPI_ISL_576858
EPI_ISL_576857
EPI_ISL_576856
EPI_ISL_576855
EPI_ISL_576854
EPI_ISL_576853
EPI_ISL_576852
EPI_ISL_576851
EPI_ISL_576850
EPI_ISL_576849
EPI_ISL_576848
EPI_ISL_576847
EPI_ISL_576846
EPI_ISL_576845
EPI_ISL_576844
EPI_ISL_576843
EPI_ISL_576842
EPI_ISL_576841
EPI_ISL_576840
EPI_ISL_576839
EPI_ISL_576838
EPI_ISL_576837
EPI_ISL_576836
EPI_ISL_576835
EPI_ISL_576834
EPI_ISL_576833
EPI_ISL_576832
EPI_ISL_576831
EPI_ISL_576830
EPI_ISL_576829
EPI_ISL_576828
EPI_ISL_576827
EPI_ISL_576826
EPI_ISL_576825
EPI_ISL_576824
EPI_ISL_576823
EPI_ISL_576822
EPI_ISL_576821
EPI_ISL_576820
EPI_ISL_576819
EPI_ISL_576818
EPI_ISL_576817
EPI_ISL_576816
EPI_ISL_576815
EPI_ISL_576814
EPI_ISL_576813
EPI_ISL_576812
EPI_ISL_576811
EPI_ISL_576810
EPI_ISL_576809
EPI_ISL_576808
EPI_ISL_576807
EPI_ISL_576806
EPI_ISL_576805
EPI_ISL_576804
EPI_ISL_576803
EPI_ISL_576802
EPI_ISL_576801
EPI_ISL_576800
EPI_ISL_576799
EPI_ISL_576798
EPI_ISL_576797
EPI_ISL_576796
EPI_ISL_576795
EPI_ISL_576794
EPI_ISL_576793
EPI_ISL_576792
EPI_ISL_576791
EPI_ISL_576790
EPI_ISL_576789
EPI_ISL_576788
EPI_ISL_576787
EPI_ISL_576786
EPI_ISL_576785
EPI_ISL_576784
EPI_ISL_576783
EPI_ISL_576782
EPI_ISL_576781
EPI_ISL_576780
EPI_ISL_576779
EPI_ISL_576778
EPI_ISL_576777
EPI_ISL_576776
EPI_ISL_576775
EPI_ISL_576774
EPI_ISL_576773
EPI_ISL_576772
EPI_ISL_576771
EPI_ISL_576770
EPI_ISL_576769
EPI_ISL_576768
EPI_ISL_576767
EPI_ISL_576766
EPI_ISL_576765
EPI_ISL_576764
EPI_ISL_576763
EPI_ISL_576762
EPI_ISL_576761
EPI_ISL_576760
EPI_ISL_576759
EPI_ISL_576758
EPI_ISL_576757
EPI_ISL_576756
EPI_ISL_576755
EPI_ISL_576754
EPI_ISL_576753
EPI_ISL_576752
EPI_ISL_576751
EPI_ISL_576750
EPI_ISL_576749
EPI_ISL_576748
EPI_ISL_576747
EPI_ISL_576746
EPI_ISL_576745
EPI_ISL_576744
EPI_ISL_576743
EPI_ISL_576742
EPI_ISL_576741
EPI_ISL_576740
EPI_ISL_576739
EPI_ISL_576738
EPI_ISL_576737
EPI_ISL_576736
EPI_ISL_576735
EPI_ISL_576734
EPI_ISL_576733
EPI_ISL_576732
EPI_ISL_576731
EPI_ISL_576730
EPI_ISL_576729
EPI_ISL_576728
EPI_ISL_576727
EPI_ISL_576726
EPI_ISL_576725
EPI_ISL_576724
EPI_ISL_576723
EPI_ISL_576722
EPI_ISL_576721
EPI_ISL_576720
EPI_ISL_576719
EPI_ISL_576718
EPI_ISL_576717
EPI_ISL_576716
EPI_ISL_576715
EPI_ISL_576714
EPI_ISL_576713
EPI_ISL_576712
EPI_ISL_576711
EPI_ISL_576710
EPI_ISL_576709
EPI_ISL_576708
EPI_ISL_576707
EPI_ISL_576706
EPI_ISL_576705
EPI_ISL_576704
EPI_ISL_576703
EPI_ISL_576702
EPI_ISL_576701
EPI_ISL_576700
EPI_ISL_576699
EPI_ISL_576698
EPI_ISL_576697
EPI_ISL_576696
EPI_ISL_576695
EPI_ISL_576694
EPI_ISL_576693
EPI_ISL_576692
EPI_ISL_576691
EPI_ISL_576690
EPI_ISL_576689
EPI_ISL_576688
EPI_ISL_576687
EPI_ISL_576686
EPI_ISL_576685
EPI_ISL_576684
EPI_ISL_576683
EPI_ISL_576682
EPI_ISL_576681
EPI_ISL_576680
EPI_ISL_576679
EPI_ISL_576678
EPI_ISL_576677
EPI_ISL_576676
EPI_ISL_576675
EPI_ISL_576674
EPI_ISL_576673
EPI_ISL_576672
EPI_ISL_576671
EPI_ISL_576670
EPI_ISL_576669
EPI_ISL_576668
EPI_ISL_576667
EPI_ISL_576666
EPI_ISL_576665
EPI_ISL_576664
EPI_ISL_576663
EPI_ISL_576662
EPI_ISL_576661
EPI_ISL_576660
EPI_ISL_576659
EPI_ISL_576658
EPI_ISL_576657
EPI_ISL_576656
EPI_ISL_576655
EPI_ISL_576654
EPI_ISL_576653
EPI_ISL_576652
EPI_ISL_576651
EPI_ISL_576650
EPI_ISL_576649
EPI_ISL_576648
EPI_ISL_576647
EPI_ISL_576646
EPI_ISL_576645
EPI_ISL_576644
EPI_ISL_576643
EPI_ISL_576642
EPI_ISL_576641
EPI_ISL_576640
EPI_ISL_576639
EPI_ISL_576638
EPI_ISL_576637
EPI_ISL_576636
EPI_ISL_576635
EPI_ISL_576634
EPI_ISL_576633
EPI_ISL_576632
EPI_ISL_576631
EPI_ISL_576630
EPI_ISL_576629
EPI_ISL_576628
EPI_ISL_576627
EPI_ISL_576626
EPI_ISL_576625
EPI_ISL_576624
EPI_ISL_576623
EPI_ISL_576622
EPI_ISL_576621
EPI_ISL_576620
EPI_ISL_576619
EPI_ISL_576618
EPI_ISL_576617
EPI_ISL_576616
EPI_ISL_576615
EPI_ISL_576614
EPI_ISL_576613
EPI_ISL_576612
EPI_ISL_576611
EPI_ISL_576610
EPI_ISL_576609
EPI_ISL_576608
EPI_ISL_576607
EPI_ISL_576606
EPI_ISL_576605
EPI_ISL_576604
EPI_ISL_576603
EPI_ISL_576602
EPI_ISL_576601
EPI_ISL_576600
EPI_ISL_576599
EPI_ISL_576598
EPI_ISL_576597
EPI_ISL_576596
EPI_ISL_576595
EPI_ISL_576594
EPI_ISL_576593
EPI_ISL_576592
EPI_ISL_576591
EPI_ISL_576590
EPI_ISL_576589
EPI_ISL_576588
EPI_ISL_576587
EPI_ISL_576586
EPI_ISL_576585
EPI_ISL_576584
EPI_ISL_576583
EPI_ISL_576582
EPI_ISL_576581
EPI_ISL_576580
EPI_ISL_576579
EPI_ISL_576578
EPI_ISL_576577
EPI_ISL_576576
EPI_ISL_576575
EPI_ISL_576574
EPI_ISL_576573
EPI_ISL_576572
EPI_ISL_576571
EPI_ISL_576570
EPI_ISL_576569
EPI_ISL_576568
EPI_ISL_576564
EPI_ISL_576563
EPI_ISL_576562
EPI_ISL_576561
EPI_ISL_576560
EPI_ISL_576559
EPI_ISL_576558
EPI_ISL_576557
EPI_ISL_576556
EPI_ISL_576555
EPI_ISL_576554
EPI_ISL_576553
EPI_ISL_576552
EPI_ISL_576551
EPI_ISL_576550
EPI_ISL_576549
EPI_ISL_576548
EPI_ISL_576547
EPI_ISL_576546
EPI_ISL_576545
EPI_ISL_576544
EPI_ISL_576543
EPI_ISL_576542
EPI_ISL_576541
EPI_ISL_576540
EPI_ISL_576539
EPI_ISL_576538
EPI_ISL_576537
EPI_ISL_576536
EPI_ISL_576535
EPI_ISL_576534
EPI_ISL_576533
EPI_ISL_576532
EPI_ISL_576531
EPI_ISL_576530
EPI_ISL_576529
EPI_ISL_576528
EPI_ISL_576527
EPI_ISL_576526
EPI_ISL_576525
EPI_ISL_576524
EPI_ISL_576523
EPI_ISL_576522
EPI_ISL_576521
EPI_ISL_576520
EPI_ISL_576519
EPI_ISL_576518
EPI_ISL_576517
EPI_ISL_576516
EPI_ISL_576515
EPI_ISL_576514
EPI_ISL_576513
EPI_ISL_576512
EPI_ISL_576511
EPI_ISL_576510
EPI_ISL_576509
EPI_ISL_576508
EPI_ISL_576507
EPI_ISL_576506
EPI_ISL_576505
EPI_ISL_576504
EPI_ISL_576503
EPI_ISL_576502
EPI_ISL_576501
EPI_ISL_576500
EPI_ISL_576499
EPI_ISL_576498
EPI_ISL_576497
EPI_ISL_576496
EPI_ISL_576495
EPI_ISL_576494
EPI_ISL_576493
EPI_ISL_576492
EPI_ISL_576491
EPI_ISL_576490
EPI_ISL_576489
EPI_ISL_576488
EPI_ISL_576487
EPI_ISL_576486
EPI_ISL_576485
EPI_ISL_576484
EPI_ISL_576483
EPI_ISL_576482
EPI_ISL_576481
EPI_ISL_576480
EPI_ISL_576479
EPI_ISL_576478
EPI_ISL_576477
EPI_ISL_576476
EPI_ISL_576475
EPI_ISL_576474
EPI_ISL_576473
EPI_ISL_576472
EPI_ISL_576471
EPI_ISL_576470
EPI_ISL_576469
EPI_ISL_576468
EPI_ISL_576467
EPI_ISL_576466
EPI_ISL_576465
EPI_ISL_576464
EPI_ISL_576463
EPI_ISL_576462
EPI_ISL_576461
EPI_ISL_576460
EPI_ISL_576459
EPI_ISL_576458
EPI_ISL_576457
EPI_ISL_576456
EPI_ISL_576455
EPI_ISL_576454
EPI_ISL_576453
EPI_ISL_576452
EPI_ISL_576451
EPI_ISL_576450
EPI_ISL_576449
EPI_ISL_576448
EPI_ISL_576447
EPI_ISL_576446
EPI_ISL_576445
EPI_ISL_576444
EPI_ISL_576443
EPI_ISL_576442
EPI_ISL_576441
EPI_ISL_576440
EPI_ISL_576439
EPI_ISL_576438
EPI_ISL_576437
EPI_ISL_576436
EPI_ISL_576435
EPI_ISL_576434
EPI_ISL_576433
EPI_ISL_576432
EPI_ISL_576431
EPI_ISL_576430
EPI_ISL_576429
EPI_ISL_576428
EPI_ISL_576427
EPI_ISL_576426
EPI_ISL_576425
EPI_ISL_576424
EPI_ISL_576423
EPI_ISL_576422
EPI_ISL_576421
EPI_ISL_576420
EPI_ISL_576419
EPI_ISL_576418
EPI_ISL_576417
EPI_ISL_576416
EPI_ISL_576415
EPI_ISL_576414
EPI_ISL_576413
EPI_ISL_576412
EPI_ISL_576411
EPI_ISL_576410
EPI_ISL_576409
EPI_ISL_576408
EPI_ISL_576407
EPI_ISL_576406
EPI_ISL_576405
EPI_ISL_576404
EPI_ISL_576403
EPI_ISL_576402
EPI_ISL_576401
EPI_ISL_576400
EPI_ISL_576399
EPI_ISL_576387
EPI_ISL_576386
EPI_ISL_576385
EPI_ISL_576383
EPI_ISL_576373
EPI_ISL_576372
EPI_ISL_576371
EPI_ISL_576370
EPI_ISL_576369
EPI_ISL_576368
EPI_ISL_576367
EPI_ISL_576366
EPI_ISL_576365
EPI_ISL_576364
EPI_ISL_576363
EPI_ISL_576362
EPI_ISL_576361
EPI_ISL_576360
EPI_ISL_576359
EPI_ISL_576358
EPI_ISL_576357
EPI_ISL_576356
EPI_ISL_576355
EPI_ISL_576354
EPI_ISL_576353
EPI_ISL_576352
EPI_ISL_576351
EPI_ISL_576350
EPI_ISL_576349
EPI_ISL_576348
EPI_ISL_576347
EPI_ISL_576346
EPI_ISL_576345
EPI_ISL_576344
EPI_ISL_576343
EPI_ISL_576342
EPI_ISL_576341
EPI_ISL_576340
EPI_ISL_576339
EPI_ISL_576338
EPI_ISL_576337
EPI_ISL_576336
EPI_ISL_576335
EPI_ISL_576334
EPI_ISL_576333
EPI_ISL_576332
EPI_ISL_576331
EPI_ISL_576330
EPI_ISL_576329
EPI_ISL_576328
EPI_ISL_576327
EPI_ISL_576326
EPI_ISL_576325
EPI_ISL_576324
EPI_ISL_576323
EPI_ISL_576322
EPI_ISL_576321
EPI_ISL_576320
EPI_ISL_576319
EPI_ISL_576318
EPI_ISL_576317
EPI_ISL_576316
EPI_ISL_576315
EPI_ISL_576314
EPI_ISL_576313
EPI_ISL_576312
EPI_ISL_576311
EPI_ISL_576310
EPI_ISL_576309
EPI_ISL_576308
EPI_ISL_576307
EPI_ISL_576306
EPI_ISL_576305
EPI_ISL_576304
EPI_ISL_576303
EPI_ISL_576302
EPI_ISL_576301
EPI_ISL_576300
EPI_ISL_576299
EPI_ISL_576298
EPI_ISL_576297
EPI_ISL_576296
EPI_ISL_576295
EPI_ISL_576294
EPI_ISL_576293
EPI_ISL_576292
EPI_ISL_576291
EPI_ISL_576290
EPI_ISL_576289
EPI_ISL_576288
EPI_ISL_576287
EPI_ISL_576286
EPI_ISL_576285
EPI_ISL_576284
EPI_ISL_576283
EPI_ISL_576282
EPI_ISL_576281
EPI_ISL_576279
EPI_ISL_576278
EPI_ISL_576277
EPI_ISL_576276
EPI_ISL_576275
EPI_ISL_576274
EPI_ISL_576273
EPI_ISL_576272
EPI_ISL_576271
EPI_ISL_576270
EPI_ISL_576269
EPI_ISL_576268
EPI_ISL_576267
EPI_ISL_576266
EPI_ISL_576265
EPI_ISL_576264
EPI_ISL_576263
EPI_ISL_576262
EPI_ISL_576261
EPI_ISL_576260
EPI_ISL_576259
EPI_ISL_576258
EPI_ISL_576257
EPI_ISL_576256
EPI_ISL_576255
EPI_ISL_576254
EPI_ISL_576253
EPI_ISL_576252
EPI_ISL_576251
EPI_ISL_576250
EPI_ISL_576249
EPI_ISL_576248
EPI_ISL_576247
EPI_ISL_576246
EPI_ISL_576245
EPI_ISL_576244
EPI_ISL_576243
EPI_ISL_576242
EPI_ISL_576241
EPI_ISL_576240
EPI_ISL_576239
EPI_ISL_576238
EPI_ISL_576237
EPI_ISL_576236
EPI_ISL_576235
EPI_ISL_576234
EPI_ISL_576233
EPI_ISL_576232
EPI_ISL_576231
EPI_ISL_576230
EPI_ISL_576229
EPI_ISL_576228
EPI_ISL_576227
EPI_ISL_576226
EPI_ISL_576225
EPI_ISL_576224
EPI_ISL_576223
EPI_ISL_576222
EPI_ISL_576221
EPI_ISL_576220
EPI_ISL_576219
EPI_ISL_576218
EPI_ISL_576217
EPI_ISL_576216
EPI_ISL_576215
EPI_ISL_576214
EPI_ISL_576213
EPI_ISL_576212
EPI_ISL_576211
EPI_ISL_576210
EPI_ISL_576209
EPI_ISL_576208
EPI_ISL_576207
EPI_ISL_576206
EPI_ISL_576205
EPI_ISL_576204
EPI_ISL_576203
EPI_ISL_576202
EPI_ISL_576201
EPI_ISL_576200
EPI_ISL_576199
EPI_ISL_576198
EPI_ISL_576197
EPI_ISL_576196
EPI_ISL_576195
EPI_ISL_576194
EPI_ISL_576193
EPI_ISL_576192
EPI_ISL_576191
EPI_ISL_576190
EPI_ISL_576189
EPI_ISL_576188
EPI_ISL_576187
EPI_ISL_576186
EPI_ISL_576185
EPI_ISL_576184
EPI_ISL_576183
EPI_ISL_576182
EPI_ISL_576181
EPI_ISL_576180
EPI_ISL_576179
EPI_ISL_576178
EPI_ISL_576177
EPI_ISL_576176
EPI_ISL_576175
EPI_ISL_576174
EPI_ISL_576173
EPI_ISL_576172
EPI_ISL_576171
EPI_ISL_576170
EPI_ISL_576169
EPI_ISL_576168
EPI_ISL_576167
EPI_ISL_576166
EPI_ISL_576165
EPI_ISL_576164
EPI_ISL_576163
EPI_ISL_576162
EPI_ISL_576161
EPI_ISL_576160
EPI_ISL_576159
EPI_ISL_576158
EPI_ISL_576157
EPI_ISL_576156
EPI_ISL_576155
EPI_ISL_576154
EPI_ISL_576153
EPI_ISL_576152
EPI_ISL_576151
EPI_ISL_576150
EPI_ISL_576149
EPI_ISL_576148
EPI_ISL_576147
EPI_ISL_576146
EPI_ISL_576145
EPI_ISL_576144
EPI_ISL_576143
EPI_ISL_576142
EPI_ISL_576141
EPI_ISL_576140
EPI_ISL_576139
EPI_ISL_576138
EPI_ISL_576137
EPI_ISL_576136
EPI_ISL_576135
EPI_ISL_576134
EPI_ISL_576133
EPI_ISL_576132
EPI_ISL_576131
EPI_ISL_576130
EPI_ISL_576128
EPI_ISL_576126
EPI_ISL_576125
EPI_ISL_576124
EPI_ISL_576123
EPI_ISL_576122
EPI_ISL_576121
EPI_ISL_576120
EPI_ISL_576119
EPI_ISL_576118
EPI_ISL_576117
EPI_ISL_576116
EPI_ISL_576115
EPI_ISL_576114
EPI_ISL_576113
EPI_ISL_576112
EPI_ISL_576111
EPI_ISL_576094
EPI_ISL_576093
EPI_ISL_576092
EPI_ISL_576091
EPI_ISL_576090
EPI_ISL_576089
EPI_ISL_576087
EPI_ISL_576086
EPI_ISL_576085
EPI_ISL_576084
EPI_ISL_576083
EPI_ISL_576082
EPI_ISL_576081
EPI_ISL_576080
EPI_ISL_576079
EPI_ISL_576078
EPI_ISL_576077
EPI_ISL_576076
EPI_ISL_576075
EPI_ISL_576074
EPI_ISL_576073
EPI_ISL_576072
EPI_ISL_576071
EPI_ISL_576069
EPI_ISL_576068
EPI_ISL_576067
EPI_ISL_576066
EPI_ISL_576065
EPI_ISL_576063
EPI_ISL_576062
EPI_ISL_576061
EPI_ISL_576060
EPI_ISL_576059
EPI_ISL_576058
EPI_ISL_576057
EPI_ISL_576056
EPI_ISL_576055
EPI_ISL_576054
EPI_ISL_576053
EPI_ISL_576052
EPI_ISL_576051
EPI_ISL_576049
EPI_ISL_576048
EPI_ISL_576047
EPI_ISL_576046
EPI_ISL_576045
EPI_ISL_576044
EPI_ISL_576043
EPI_ISL_576042
EPI_ISL_576041
EPI_ISL_576040
EPI_ISL_576039
EPI_ISL_576038
EPI_ISL_576037
EPI_ISL_576036
EPI_ISL_576035
EPI_ISL_576034
EPI_ISL_576033
EPI_ISL_576032
EPI_ISL_576031
EPI_ISL_576030
EPI_ISL_576029
EPI_ISL_576028
EPI_ISL_576027
EPI_ISL_576025
EPI_ISL_576024
EPI_ISL_576023
EPI_ISL_576022
EPI_ISL_576021
EPI_ISL_576020
EPI_ISL_576019
EPI_ISL_576018
EPI_ISL_576017
EPI_ISL_576016
EPI_ISL_576015
EPI_ISL_576014
EPI_ISL_576013
EPI_ISL_576012
EPI_ISL_576011
EPI_ISL_576010
EPI_ISL_576009
EPI_ISL_576008
EPI_ISL_576007
EPI_ISL_576006
EPI_ISL_576005
EPI_ISL_576004
EPI_ISL_576003
EPI_ISL_576002
EPI_ISL_576001
EPI_ISL_576000
EPI_ISL_575999
EPI_ISL_575998
EPI_ISL_575997
EPI_ISL_575996
EPI_ISL_575995
EPI_ISL_575994
EPI_ISL_575993
EPI_ISL_575992
EPI_ISL_575991
EPI_ISL_575990
EPI_ISL_575989
EPI_ISL_575988
EPI_ISL_575987
EPI_ISL_575986
EPI_ISL_575985
EPI_ISL_575984
EPI_ISL_575983
EPI_ISL_575982
EPI_ISL_575981
EPI_ISL_575980
EPI_ISL_575979
EPI_ISL_575978
EPI_ISL_575977
EPI_ISL_575976
EPI_ISL_575975
EPI_ISL_575974
EPI_ISL_575973
EPI_ISL_575972
EPI_ISL_575971
EPI_ISL_575970
EPI_ISL_575969
EPI_ISL_575968
EPI_ISL_575967
EPI_ISL_575966
EPI_ISL_575965
EPI_ISL_575964
EPI_ISL_575963
EPI_ISL_575962
EPI_ISL_575961
EPI_ISL_575960
EPI_ISL_575959
EPI_ISL_575958
EPI_ISL_575957
EPI_ISL_575956
EPI_ISL_575955
EPI_ISL_575954
EPI_ISL_575953
EPI_ISL_575952
EPI_ISL_575951
EPI_ISL_575950
EPI_ISL_575949
EPI_ISL_575948
EPI_ISL_575947
EPI_ISL_575946
EPI_ISL_575945
EPI_ISL_575944
EPI_ISL_575943
EPI_ISL_575942
EPI_ISL_575941
EPI_ISL_575940
EPI_ISL_575939
EPI_ISL_575938
EPI_ISL_575937
EPI_ISL_575936
EPI_ISL_575935
EPI_ISL_575934
EPI_ISL_575933
EPI_ISL_575932
EPI_ISL_575931
EPI_ISL_575930
EPI_ISL_575929
EPI_ISL_575928
EPI_ISL_575927
EPI_ISL_575926
EPI_ISL_575925
EPI_ISL_575924
EPI_ISL_575923
EPI_ISL_575922
EPI_ISL_575921
EPI_ISL_575920
EPI_ISL_575919
EPI_ISL_575918
EPI_ISL_575917
EPI_ISL_575916
EPI_ISL_575915
EPI_ISL_575914
EPI_ISL_575913
EPI_ISL_575912
EPI_ISL_575911
EPI_ISL_575910
EPI_ISL_575909
EPI_ISL_575908
EPI_ISL_575907
EPI_ISL_575906
EPI_ISL_575905
EPI_ISL_575904
EPI_ISL_575903
EPI_ISL_575902
EPI_ISL_575901
EPI_ISL_575900
EPI_ISL_575899
EPI_ISL_575898
EPI_ISL_575897
EPI_ISL_575896
EPI_ISL_575895
EPI_ISL_575894
EPI_ISL_575893
EPI_ISL_575892
EPI_ISL_575891
EPI_ISL_575890
EPI_ISL_575889
EPI_ISL_575888
EPI_ISL_575887
EPI_ISL_575886
EPI_ISL_575885
EPI_ISL_575884
EPI_ISL_575883
EPI_ISL_575882
EPI_ISL_575881
EPI_ISL_575880
EPI_ISL_575879
EPI_ISL_575878
EPI_ISL_575877
EPI_ISL_575876
EPI_ISL_575875
EPI_ISL_575874
EPI_ISL_575873
EPI_ISL_575872
EPI_ISL_575871
EPI_ISL_575869
EPI_ISL_575868
EPI_ISL_575867
EPI_ISL_575866
EPI_ISL_575865
EPI_ISL_575864
EPI_ISL_575863
EPI_ISL_575862
EPI_ISL_575861
EPI_ISL_575860
EPI_ISL_575859
EPI_ISL_575858
EPI_ISL_575857
EPI_ISL_575856
EPI_ISL_575855
EPI_ISL_575854
EPI_ISL_575853
EPI_ISL_575852
EPI_ISL_575851
EPI_ISL_575850
EPI_ISL_575849
EPI_ISL_575848
EPI_ISL_575847
EPI_ISL_575846
EPI_ISL_575845
EPI_ISL_575844
EPI_ISL_575843
EPI_ISL_575842
EPI_ISL_575841
EPI_ISL_575840
EPI_ISL_575839
EPI_ISL_575838
EPI_ISL_575837
EPI_ISL_575836
EPI_ISL_575835
EPI_ISL_575834
EPI_ISL_575833
EPI_ISL_575832
EPI_ISL_575831
EPI_ISL_575830
EPI_ISL_575829
EPI_ISL_575828
EPI_ISL_575827
EPI_ISL_575826
EPI_ISL_575825
EPI_ISL_575824
EPI_ISL_575823
EPI_ISL_575822
EPI_ISL_575821
EPI_ISL_575820
EPI_ISL_575819
EPI_ISL_575818
EPI_ISL_575817
EPI_ISL_575816
EPI_ISL_575815
EPI_ISL_575814
EPI_ISL_575813
EPI_ISL_575812
EPI_ISL_575811
EPI_ISL_575810
EPI_ISL_575809
EPI_ISL_575808
EPI_ISL_575807
EPI_ISL_575806
EPI_ISL_575805
EPI_ISL_575804
EPI_ISL_575803
EPI_ISL_575802
EPI_ISL_575801
EPI_ISL_575800
EPI_ISL_575799
EPI_ISL_575798
EPI_ISL_575797
EPI_ISL_575796
EPI_ISL_575795
EPI_ISL_575794
EPI_ISL_575793
EPI_ISL_575792
EPI_ISL_575791
EPI_ISL_575790
EPI_ISL_575789
EPI_ISL_575788
EPI_ISL_575787
EPI_ISL_575786
EPI_ISL_575785
EPI_ISL_575784
EPI_ISL_575783
EPI_ISL_575782
EPI_ISL_575781
EPI_ISL_575780
EPI_ISL_575779
EPI_ISL_575778
EPI_ISL_575777
EPI_ISL_575776
EPI_ISL_575775
EPI_ISL_575774
EPI_ISL_575773
EPI_ISL_575772
EPI_ISL_575771
EPI_ISL_575770
EPI_ISL_575769
EPI_ISL_575768
EPI_ISL_575767
EPI_ISL_575766
EPI_ISL_575765
EPI_ISL_575764
EPI_ISL_575763
EPI_ISL_575762
EPI_ISL_575761
EPI_ISL_575760
EPI_ISL_575759
EPI_ISL_575758
EPI_ISL_575757
EPI_ISL_575756
EPI_ISL_575754
EPI_ISL_575753
EPI_ISL_575752
EPI_ISL_575751
EPI_ISL_575750
EPI_ISL_575749
EPI_ISL_575748
EPI_ISL_575747
EPI_ISL_575746
EPI_ISL_575745
EPI_ISL_575744
EPI_ISL_575743
EPI_ISL_575742
EPI_ISL_575741
EPI_ISL_575740
EPI_ISL_575739
EPI_ISL_575738
EPI_ISL_575737
EPI_ISL_575736
EPI_ISL_575735
EPI_ISL_575734
EPI_ISL_575733
EPI_ISL_575732
EPI_ISL_575731
EPI_ISL_575730
EPI_ISL_575729
EPI_ISL_575728
EPI_ISL_575727
EPI_ISL_575726
EPI_ISL_575725
EPI_ISL_575724
EPI_ISL_575723
EPI_ISL_575722
EPI_ISL_575721
EPI_ISL_575720
EPI_ISL_575719
EPI_ISL_575718
EPI_ISL_575717
EPI_ISL_575716
EPI_ISL_575715
EPI_ISL_575714
EPI_ISL_575713
EPI_ISL_575712
EPI_ISL_575711
EPI_ISL_575710
EPI_ISL_575709
EPI_ISL_575708
EPI_ISL_575707
EPI_ISL_575706
EPI_ISL_575705
EPI_ISL_575704
EPI_ISL_575703
EPI_ISL_575702
EPI_ISL_575701
EPI_ISL_575700
EPI_ISL_575699
EPI_ISL_575698
EPI_ISL_575697
EPI_ISL_575696
EPI_ISL_575695
EPI_ISL_575694
EPI_ISL_575693
EPI_ISL_575692
EPI_ISL_575691
EPI_ISL_575690
EPI_ISL_575689
EPI_ISL_575688
EPI_ISL_575687
EPI_ISL_575686
EPI_ISL_575685
EPI_ISL_575684
EPI_ISL_575683
EPI_ISL_575682
EPI_ISL_575681
EPI_ISL_575680
EPI_ISL_575679
EPI_ISL_575678
EPI_ISL_575677
EPI_ISL_575676
EPI_ISL_575675
EPI_ISL_575674
EPI_ISL_575673
EPI_ISL_575672
EPI_ISL_575671
EPI_ISL_575670
EPI_ISL_575669
EPI_ISL_575668
EPI_ISL_575667
EPI_ISL_575666
EPI_ISL_575665
EPI_ISL_575664
EPI_ISL_575663
EPI_ISL_575662
EPI_ISL_575661
EPI_ISL_575660
EPI_ISL_575659
EPI_ISL_575658
EPI_ISL_575657
EPI_ISL_575656
EPI_ISL_575655
EPI_ISL_575654
EPI_ISL_575653
EPI_ISL_575652
EPI_ISL_575651
EPI_ISL_575650
EPI_ISL_575649
EPI_ISL_575648
EPI_ISL_575647
EPI_ISL_575646
EPI_ISL_575645
EPI_ISL_575644
EPI_ISL_575643
EPI_ISL_575642
EPI_ISL_575641
EPI_ISL_575640
EPI_ISL_575639
EPI_ISL_575638
EPI_ISL_575637
EPI_ISL_575636
EPI_ISL_575635
EPI_ISL_575634
EPI_ISL_575633
EPI_ISL_575632
EPI_ISL_575631
EPI_ISL_575630
EPI_ISL_575629
EPI_ISL_575628
EPI_ISL_575627
EPI_ISL_575626
EPI_ISL_575625
EPI_ISL_575624
EPI_ISL_575623
EPI_ISL_575622
EPI_ISL_575621
EPI_ISL_575620
EPI_ISL_575619
EPI_ISL_575618
EPI_ISL_575617
EPI_ISL_575616
EPI_ISL_575615
EPI_ISL_575614
EPI_ISL_575612
EPI_ISL_575611
EPI_ISL_575610
EPI_ISL_575609
EPI_ISL_575608
EPI_ISL_575607
EPI_ISL_575606
EPI_ISL_575605
EPI_ISL_575604
EPI_ISL_575603
EPI_ISL_575602
EPI_ISL_575601
EPI_ISL_575600
EPI_ISL_575599
EPI_ISL_575598
EPI_ISL_575597
EPI_ISL_575596
EPI_ISL_575595
EPI_ISL_575594
EPI_ISL_575593
EPI_ISL_575592
EPI_ISL_575591
EPI_ISL_575590
EPI_ISL_575589
EPI_ISL_575588
EPI_ISL_575587
EPI_ISL_575586
EPI_ISL_575585
EPI_ISL_575584
EPI_ISL_575583
EPI_ISL_575582
EPI_ISL_575581
EPI_ISL_575580
EPI_ISL_575579
EPI_ISL_575578
EPI_ISL_575577
EPI_ISL_575576
EPI_ISL_575575
EPI_ISL_575574
EPI_ISL_575573
EPI_ISL_575572
EPI_ISL_575571
EPI_ISL_575570
EPI_ISL_575569
EPI_ISL_575568
EPI_ISL_575567
EPI_ISL_575566
EPI_ISL_575565
EPI_ISL_575564
EPI_ISL_575563
EPI_ISL_575562
EPI_ISL_575561
EPI_ISL_575560
EPI_ISL_575559
EPI_ISL_575558
EPI_ISL_575557
EPI_ISL_575556
EPI_ISL_575555
EPI_ISL_575554
EPI_ISL_575553
EPI_ISL_575552
EPI_ISL_575551
EPI_ISL_575550
EPI_ISL_575549
EPI_ISL_575548
EPI_ISL_575547
EPI_ISL_575546
[truncated: 188,833 more rows]
