# Supplementary material for: Natural selection in the evolution of SARS-CoV-2 in bats created a generalist virus and highly capable human pathogen
Source: PLoS Biol. 2021 Mar 12;19(3):e3001115. doi: 10.1371/journal.pbio.3001115 (PMC7990310; doi:10.1371/journal.pbio.3001115)
Supplement: S1 Data — (GZ) [file pbio.3001115.s016.tar.gz]

Archive with 4 entries (4 files):
- sarbeco_NRR1_branch.xml
- sarbeco_NRR1_clade.xml
- sarbeco_NRR2_branch.xml
- sarbeco_NRR2_clade.xml
