# Supplementary material for: Natural selection in the evolution of SARS-CoV-2 in bats created a generalist virus and highly capable human pathogen
Source: PLoS Biol. 2021 Mar 12;19(3):e3001115. doi: 10.1371/journal.pbio.3001115 (PMC7990310; doi:10.1371/journal.pbio.3001115)
Supplement: S1 Data — (GZ) [file pbio.3001115.s016.tar.gz › sarbeco_NRR1_clade.xml]

<?xml version="1.0" standalone="yes"?>

<!-- Generated by BEAUTi v1.10.4 Prerelease #bc6cbd9                         -->
<!--       by Alexei J. Drummond, Andrew Rambaut and Marc A. Suchard         -->
<!--       Department of Computer Science, University of Auckland and        -->
<!--       Institute of Evolutionary Biology, University of Edinburgh        -->
<!--       David Geffen School of Medicine, University of California, Los Angeles-->
<!--       http://beast.community/                                           -->
<beast version="1.10.4">
	

	<!-- The list of taxa to be analysed (can also include dates/ages).          -->
	<!-- ntax=64                                                                 -->
	<taxa id="taxa">
		<taxon id="RpShaanxi2011|Bat-R_pusillus|Shaanxi|JX993987|2011-09">
			<date value="2011.6657534246576" direction="forwards" units="years" uncertainty="0.08333333333333333"/>
		</taxon>
		<taxon id="HuB2013|Bat-Bat-R_sinicus|Hubei|KJ473814|2013-04">
			<date value="2013.2465753424658" direction="forwards" units="years" uncertainty="0.08333333333333333"/>
		</taxon>
		<taxon id="279_2005|Bat-R_macrotis|Hubei|DQ648857|2004-11">
			<date value="2004.8333333333333" direction="forwards" units="years" uncertainty="0.16666666666666666"/>
		</taxon>
		<taxon id="Rm1|Bat-R_macrotis|Hubei|DQ412043|2004-11">
			<date value="2004.8333333333333" direction="forwards" units="years" uncertainty="0.08333333333333333"/>
		</taxon>
		<taxon id="Longquan_140|Bat-R_monoceros|China|KF294457|2012">
			<date value="2012.0" direction="forwards" units="years" uncertainty="1.0"/>
		</taxon>
		<taxon id="HKU3-1|Bat-R_sinicus|Hong_Kong|DQ022305|2005-02-17">
			<date value="2005.1287671232876" direction="forwards" units="years"/>
		</taxon>
		<taxon id="HKU3-3|Bat-R_sinicus|Hong_Kong|DQ084200|2005-03-17">
			<date value="2005.2054794520548" direction="forwards" units="years"/>
		</taxon>
		<taxon id="HKU3-2|Bat-R_sinicus|Hong_Kong|DQ084199|2005-02-24">
			<date value="2005.1479452054793" direction="forwards" units="years"/>
		</taxon>
		<taxon id="HKU3-4|Bat-R_sinicus|Hong_Kong|GQ153539|2005-07-20">
			<date value="2005.5479452054794" direction="forwards" units="years"/>
		</taxon>
		<taxon id="HKU3-6|Bat-R_sinicus|Hong_Kong|GQ153541|2005-12-16">
			<date value="2005.9561643835616" direction="forwards" units="years"/>
		</taxon>
		<taxon id="HKU3-5|Bat-R_sinicus|Hong_Kong|GQ153540|2005-09-20">
			<date value="2005.717808219178" direction="forwards" units="years"/>
		</taxon>
		<taxon id="HKU3-10|Bat-R_sinicus|Hong_Kong|GQ153545|2006-10-28">
			<date value="2006.8219178082193" direction="forwards" units="years"/>
		</taxon>
		<taxon id="HKU3-9|Bat-R_sinicus|Hong_Kong|GQ153544|2006-10-28">
			<date value="2006.8219178082193" direction="forwards" units="years"/>
		</taxon>
		<taxon id="HKU3-11|Bat-R_sinicus|Hong_King|GQ153546|2007-03-07">
			<date value="2007.1780821917807" direction="forwards" units="years"/>
		</taxon>
		<taxon id="HKU3-13|Bat-R_sinicus|Hong_Kong|GQ153548|2007-11-15">
			<date value="2007.8712328767124" direction="forwards" units="years"/>
		</taxon>
		<taxon id="HKU3-12|Bat-R_sinicus|Hong_Kong|GQ153547|2007-05-15">
			<date value="2007.3671232876711" direction="forwards" units="years"/>
		</taxon>
		<taxon id="HKU3-7|Bat-R_sinicus|Guangdong|GQ153542|2006-02-15">
			<date value="2006.123287671233" direction="forwards" units="years"/>
		</taxon>
		<taxon id="HKU3-8|Bat-R_sinicus|Guangdong|GQ153543|2006-02-15">
			<date value="2006.123287671233" direction="forwards" units="years"/>
		</taxon>
		<taxon id="GX2013|Bat-R_sinicus|Guangxi|KJ473815|2012-11">
			<date value="2012.8333333333333" direction="forwards" units="years" uncertainty="0.08333333333333333"/>
		</taxon>
		<taxon id="Rp3|Bat-R_pearsoni|Guangxi-Nanning|DQ071615|2004-12">
			<date value="2004.9153005464482" direction="forwards" units="years" uncertainty="0.08333333333333333"/>
		</taxon>
		<taxon id="Rf4092|Bat-R_ferrumequinum|Yunnan-Kunming|KY417145|2012-09-18">
			<date value="2012.7131147540983" direction="forwards" units="years"/>
		</taxon>
		<taxon id="YN2013|Bat-R_sinicus|Yunnan|KJ473816|2010-12">
			<date value="2010.9150684931508" direction="forwards" units="years" uncertainty="0.08333333333333333"/>
		</taxon>
		<taxon id="Anlong-103|Bat-R_sinicus|Guizhou-Anlong|KY770858|2013">
			<date value="2013.0" direction="forwards" units="years" uncertainty="1.0"/>
		</taxon>
		<taxon id="Anlong-112|Bat-R_sinicus|Guizhou-Anlong|KY770859|2013">
			<date value="2013.0" direction="forwards" units="years" uncertainty="1.0"/>
		</taxon>
		<taxon id="Rs4231|Bat-R_sinicus|Yunnan-Kunming|KY417146|2013-04-17">
			<date value="2013.2904109589042" direction="forwards" units="years"/>
		</taxon>
		<taxon id="WIV16|Bat-R_sinicus|Yunnan-Kunming|KT444582|2013-07-21">
			<date value="2013.5506849315068" direction="forwards" units="years"/>
		</taxon>
		<taxon id="Rs4874|Bat-R_sinicus|Yunnan-Kunming|KY417150|2013-07-21">
			<date value="2013.5506849315068" direction="forwards" units="years"/>
		</taxon>
		<taxon id="YN2018B|Bat-R_affinis|Yunnan|MK211376|2016-09">
			<date value="2016.6666666666667" direction="forwards" units="years" uncertainty="0.08333333333333333"/>
		</taxon>
		<taxon id="Rs7327|Bat-R_sinicus|Yunnan--Kunming|KY417151|2014-10-24">
			<date value="2014.8109589041096" direction="forwards" units="years"/>
		</taxon>
		<taxon id="Rs9401|Bat-R_sinicus|Yunnan-Kunming|KY417152|2015-10-16">
			<date value="2015.7890410958903" direction="forwards" units="years"/>
		</taxon>
		<taxon id="RsSHC014|Bat-R_sinicus|Yunnan-Kunming|KC881005|2011-04-17">
			<date value="2011.2904109589042" direction="forwards" units="years"/>
		</taxon>
		<taxon id="Rs3367|Bat-R_sinicus|Yunnan-Kunming|KC881006|2012-03-19">
			<date value="2012.2131147540983" direction="forwards" units="years"/>
		</taxon>
		<taxon id="WIV1|Bat-R_sinicus|Yunnan-Kunming|KF367457|2012-09">
			<date value="2012.6666666666667" direction="forwards" units="years" uncertainty="0.08333333333333333"/>
		</taxon>
		<taxon id="Rs4084|Bat-R_sinicus|Yunnan-Kunming|KY417144|2012-09-18">
			<date value="2012.7131147540983" direction="forwards" units="years"/>
		</taxon>
		<taxon id="YN2018C|Bat-R_affinis|Yunnan-Kunming|MK211377|2016-09">
			<date value="2016.6666666666667" direction="forwards" units="years" uncertainty="0.08333333333333333"/>
		</taxon>
		<taxon id="As6526|Bat-Aselliscus_stoliczkanus|Yunnan-Kunming|KY417142|2014-05-12">
			<date value="2014.358904109589" direction="forwards" units="years"/>
		</taxon>
		<taxon id="Rs4237|Bat-R_sinicus|Yunnan-Kunming|KY417147|2013-04-17">
			<date value="2013.2904109589042" direction="forwards" units="years"/>
		</taxon>
		<taxon id="Rs4247|Bat-R_sinicus|Yunnan-Kunming|KY417148|2013-04-17">
			<date value="2013.2904109589042" direction="forwards" units="years"/>
		</taxon>
		<taxon id="YN2018A|Bat-R_affinis|Yunnan|MK211375|2016-09">
			<date value="2016.6666666666667" direction="forwards" units="years" uncertainty="0.08333333333333333"/>
		</taxon>
		<taxon id="YN2018D|Bat-R_affinis|Yunnan|MK211378|2016-09">
			<date value="2016.6666666666667" direction="forwards" units="years" uncertainty="0.08333333333333333"/>
		</taxon>
		<taxon id="Rs4081|Bat-R_sinicus|Yunnan-Kunming|KY417143|2012-09-18">
			<date value="2012.7131147540983" direction="forwards" units="years"/>
		</taxon>
		<taxon id="Rs4255|Bat-R_sinicus|Yunnan-Kunming|KY417149|2013-04-17">
			<date value="2013.2904109589042" direction="forwards" units="years"/>
		</taxon>
		<taxon id="Rs672|Bat-R_sinicus|Guizhou|FJ588686|2006-09">
			<date value="2006.6657534246576" direction="forwards" units="years" uncertainty="0.08333333333333333"/>
		</taxon>
		<taxon id="HSZ-Cc|SARS-CoV-1|Guangzhou|AY394995|2002">
			<date value="2002.0" direction="forwards" units="years" uncertainty="1.0"/>
		</taxon>
		<taxon id="F46|Bat-R_pusillus|Yunnan|KU973692|2012">
			<date value="2012.0" direction="forwards" units="years" uncertainty="1.0"/>
		</taxon>
		<taxon id="YNLF_31C|Bat-R_Ferrumequinum|Yunnan-Lufeng|KP886808|2013-05-23">
			<date value="2013.3890410958904" direction="forwards" units="years"/>
		</taxon>
		<taxon id="YNLF_34C|Bat-R_Ferrumequinum|Yunnan-Lufeng|KP886809|2013-05-23">
			<date value="2013.3890410958904" direction="forwards" units="years"/>
		</taxon>
		<taxon id="LYRa11|Bat-R_affinis|Yunnan-Baoshan|KF569996|2011">
			<date value="2011.0" direction="forwards" units="years" uncertainty="1.0"/>
		</taxon>
		<taxon id="Yunnan2011|Bat-Chaerephon_plicata|Yunnan|JX993988|2011-11">
			<date value="2011.8328767123287" direction="forwards" units="years" uncertainty="0.08333333333333333"/>
		</taxon>
		<taxon id="JL2012|Bat-R_ferrumequinum|Jilin|KJ473811|2012-10">
			<date value="2012.7486338797814" direction="forwards" units="years" uncertainty="0.08333333333333333"/>
		</taxon>
		<taxon id="JTMC15|Bat-R_ferrumequinum|Jilin|KU182964|2013-10">
			<date value="2013.7479452054795" direction="forwards" units="years" uncertainty="0.08333333333333333"/>
		</taxon>
		<taxon id="HeB2013|Bat-R_ferrumequinum|Hebei|KJ473812|2013-04">
			<date value="2013.2465753424658" direction="forwards" units="years" uncertainty="0.08333333333333333"/>
		</taxon>
		<taxon id="SX2013|Bat-R_ferrumequinum|Shanxi|KJ473813|2013-11">
			<date value="2013.8328767123287" direction="forwards" units="years" uncertainty="0.08333333333333333"/>
		</taxon>
		<taxon id="Jiyuan-84|Bat-R_ferrumequinum|Henan-Jiyuan|KY770860|2012">
			<date value="2012.0" direction="forwards" units="years" uncertainty="1.0"/>
		</taxon>
		<taxon id="Wuhan-Hu-1|SARS-CoV-2|Wuhan|MN908947|2019-12">
			<date value="2019.9150684931508" direction="forwards" units="years" uncertainty="0.08333333333333333"/>
		</taxon>
		<taxon id="RaTG13|Bat-R_affinis|Yunnan|EPI_ISL_402131|2013-07-24">
			<date value="2013.558904109589" direction="forwards" units="years"/>
		</taxon>
		<taxon id="RmYN02|EPI_ISL_412977|China|Yunnan|Xishuangbanna|2019-06-25">
			<date value="2019.4794520547946" direction="forwards" units="years"/>
		</taxon>
		<taxon id="Pangolin-CoV|pangolin|Guandong|EPI_ISL_410721|2020-02-16">
			<date value="2020.1256830601094" direction="forwards" units="years"/>
		</taxon>
		<taxon id="P4L|pangolin|Guangxi|EPI_ISL_410538|2017">
			<date value="2017.0" direction="forwards" units="years" uncertainty="1.0"/>
		</taxon>
		<taxon id="P5L|pangolin|Guangxi||EPI_ISL_410540|2017">
			<date value="2017.0" direction="forwards" units="years" uncertainty="1.0"/>
		</taxon>
		<taxon id="P5E|pangolin|Guangxi|EPI_ISL_410541|2017">
			<date value="2017.0" direction="forwards" units="years" uncertainty="1.0"/>
		</taxon>
		<taxon id="P1E|pangolin|Guangxi|EPI_ISL_410539|2017">
			<date value="2017.0" direction="forwards" units="years" uncertainty="1.0"/>
		</taxon>
		<taxon id="P2V|pangolin|Guangxi|EPI_ISL_410542|2017">
			<date value="2017.0" direction="forwards" units="years" uncertainty="1.0"/>
		</taxon>
		<taxon id="BtKY72|Bat-R_spp|Kenya|KY352407|2007-10">
			<date value="2007.7479452054795" direction="forwards" units="years" uncertainty="0.08333333333333333"/>
		</taxon>
	</taxa>
	
	
	<taxa id="RaTG13_SC2">
		<taxon idref="RaTG13|Bat-R_affinis|Yunnan|EPI_ISL_402131|2013-07-24"/>
		<taxon idref="Wuhan-Hu-1|SARS-CoV-2|Wuhan|MN908947|2019-12"/>
	</taxa>
	<taxa id="RmYN02_SC2">
		<taxon idref="RmYN02|EPI_ISL_412977|China|Yunnan|Xishuangbanna|2019-06-25"/>
		<taxon idref="Wuhan-Hu-1|SARS-CoV-2|Wuhan|MN908947|2019-12"/>
	</taxa>
	<taxa id="nCoV">
		<taxon idref="P1E|pangolin|Guangxi|EPI_ISL_410539|2017"/>
		<taxon idref="P2V|pangolin|Guangxi|EPI_ISL_410542|2017"/>
		<taxon idref="P4L|pangolin|Guangxi|EPI_ISL_410538|2017"/>
		<taxon idref="P5E|pangolin|Guangxi|EPI_ISL_410541|2017"/>
		<taxon idref="P5L|pangolin|Guangxi||EPI_ISL_410540|2017"/>
		<taxon idref="Pangolin-CoV|pangolin|Guandong|EPI_ISL_410721|2020-02-16"/>
		<taxon idref="RaTG13|Bat-R_affinis|Yunnan|EPI_ISL_402131|2013-07-24"/>
		<taxon idref="RmYN02|EPI_ISL_412977|China|Yunnan|Xishuangbanna|2019-06-25"/>
		<taxon idref="Wuhan-Hu-1|SARS-CoV-2|Wuhan|MN908947|2019-12"/>
	</taxa>
	<taxa id="panGD_SC2">
		<taxon idref="Pangolin-CoV|pangolin|Guandong|EPI_ISL_410721|2020-02-16"/>
		<taxon idref="Wuhan-Hu-1|SARS-CoV-2|Wuhan|MN908947|2019-12"/>
	</taxa>
	<taxa id="ingroup">
		<taxon idref="279_2005|Bat-R_macrotis|Hubei|DQ648857|2004-11"/>
		<taxon idref="Anlong-103|Bat-R_sinicus|Guizhou-Anlong|KY770858|2013"/>
		<taxon idref="Anlong-112|Bat-R_sinicus|Guizhou-Anlong|KY770859|2013"/>
		<taxon idref="As6526|Bat-Aselliscus_stoliczkanus|Yunnan-Kunming|KY417142|2014-05-12"/>
		<taxon idref="F46|Bat-R_pusillus|Yunnan|KU973692|2012"/>
		<taxon idref="GX2013|Bat-R_sinicus|Guangxi|KJ473815|2012-11"/>
		<taxon idref="HKU3-10|Bat-R_sinicus|Hong_Kong|GQ153545|2006-10-28"/>
		<taxon idref="HKU3-11|Bat-R_sinicus|Hong_King|GQ153546|2007-03-07"/>
		<taxon idref="HKU3-12|Bat-R_sinicus|Hong_Kong|GQ153547|2007-05-15"/>
		<taxon idref="HKU3-13|Bat-R_sinicus|Hong_Kong|GQ153548|2007-11-15"/>
		<taxon idref="HKU3-1|Bat-R_sinicus|Hong_Kong|DQ022305|2005-02-17"/>
		<taxon idref="HKU3-2|Bat-R_sinicus|Hong_Kong|DQ084199|2005-02-24"/>
		<taxon idref="HKU3-3|Bat-R_sinicus|Hong_Kong|DQ084200|2005-03-17"/>
		<taxon idref="HKU3-4|Bat-R_sinicus|Hong_Kong|GQ153539|2005-07-20"/>
		<taxon idref="HKU3-5|Bat-R_sinicus|Hong_Kong|GQ153540|2005-09-20"/>
		<taxon idref="HKU3-6|Bat-R_sinicus|Hong_Kong|GQ153541|2005-12-16"/>
		<taxon idref="HKU3-7|Bat-R_sinicus|Guangdong|GQ153542|2006-02-15"/>
		<taxon idref="HKU3-8|Bat-R_sinicus|Guangdong|GQ153543|2006-02-15"/>
		<taxon idref="HKU3-9|Bat-R_sinicus|Hong_Kong|GQ153544|2006-10-28"/>
		<taxon idref="HSZ-Cc|SARS-CoV-1|Guangzhou|AY394995|2002"/>
		<taxon idref="HeB2013|Bat-R_ferrumequinum|Hebei|KJ473812|2013-04"/>
		<taxon idref="HuB2013|Bat-Bat-R_sinicus|Hubei|KJ473814|2013-04"/>
		<taxon idref="JL2012|Bat-R_ferrumequinum|Jilin|KJ473811|2012-10"/>
		<taxon idref="JTMC15|Bat-R_ferrumequinum|Jilin|KU182964|2013-10"/>
		<taxon idref="Jiyuan-84|Bat-R_ferrumequinum|Henan-Jiyuan|KY770860|2012"/>
		<taxon idref="LYRa11|Bat-R_affinis|Yunnan-Baoshan|KF569996|2011"/>
		<taxon idref="Longquan_140|Bat-R_monoceros|China|KF294457|2012"/>
		<taxon idref="P1E|pangolin|Guangxi|EPI_ISL_410539|2017"/>
		<taxon idref="P2V|pangolin|Guangxi|EPI_ISL_410542|2017"/>
		<taxon idref="P4L|pangolin|Guangxi|EPI_ISL_410538|2017"/>
		<taxon idref="P5E|pangolin|Guangxi|EPI_ISL_410541|2017"/>
		<taxon idref="P5L|pangolin|Guangxi||EPI_ISL_410540|2017"/>
		<taxon idref="Pangolin-CoV|pangolin|Guandong|EPI_ISL_410721|2020-02-16"/>
		<taxon idref="RaTG13|Bat-R_affinis|Yunnan|EPI_ISL_402131|2013-07-24"/>
		<taxon idref="Rf4092|Bat-R_ferrumequinum|Yunnan-Kunming|KY417145|2012-09-18"/>
		<taxon idref="Rm1|Bat-R_macrotis|Hubei|DQ412043|2004-11"/>
		<taxon idref="RmYN02|EPI_ISL_412977|China|Yunnan|Xishuangbanna|2019-06-25"/>
		<taxon idref="Rp3|Bat-R_pearsoni|Guangxi-Nanning|DQ071615|2004-12"/>
		<taxon idref="RpShaanxi2011|Bat-R_pusillus|Shaanxi|JX993987|2011-09"/>
		<taxon idref="Rs3367|Bat-R_sinicus|Yunnan-Kunming|KC881006|2012-03-19"/>
		<taxon idref="Rs4081|Bat-R_sinicus|Yunnan-Kunming|KY417143|2012-09-18"/>
		<taxon idref="Rs4084|Bat-R_sinicus|Yunnan-Kunming|KY417144|2012-09-18"/>
		<taxon idref="Rs4231|Bat-R_sinicus|Yunnan-Kunming|KY417146|2013-04-17"/>
		<taxon idref="Rs4237|Bat-R_sinicus|Yunnan-Kunming|KY417147|2013-04-17"/>
		<taxon idref="Rs4247|Bat-R_sinicus|Yunnan-Kunming|KY417148|2013-04-17"/>
		<taxon idref="Rs4255|Bat-R_sinicus|Yunnan-Kunming|KY417149|2013-04-17"/>
		<taxon idref="Rs4874|Bat-R_sinicus|Yunnan-Kunming|KY417150|2013-07-21"/>
		<taxon idref="Rs672|Bat-R_sinicus|Guizhou|FJ588686|2006-09"/>
		<taxon idref="Rs7327|Bat-R_sinicus|Yunnan--Kunming|KY417151|2014-10-24"/>
		<taxon idref="Rs9401|Bat-R_sinicus|Yunnan-Kunming|KY417152|2015-10-16"/>
		<taxon idref="RsSHC014|Bat-R_sinicus|Yunnan-Kunming|KC881005|2011-04-17"/>
		<taxon idref="SX2013|Bat-R_ferrumequinum|Shanxi|KJ473813|2013-11"/>
		<taxon idref="WIV16|Bat-R_sinicus|Yunnan-Kunming|KT444582|2013-07-21"/>
		<taxon idref="WIV1|Bat-R_sinicus|Yunnan-Kunming|KF367457|2012-09"/>
		<taxon idref="Wuhan-Hu-1|SARS-CoV-2|Wuhan|MN908947|2019-12"/>
		<taxon idref="YN2013|Bat-R_sinicus|Yunnan|KJ473816|2010-12"/>
		<taxon idref="YN2018A|Bat-R_affinis|Yunnan|MK211375|2016-09"/>
		<taxon idref="YN2018B|Bat-R_affinis|Yunnan|MK211376|2016-09"/>
		<taxon idref="YN2018C|Bat-R_affinis|Yunnan-Kunming|MK211377|2016-09"/>
		<taxon idref="YN2018D|Bat-R_affinis|Yunnan|MK211378|2016-09"/>
		<taxon idref="YNLF_31C|Bat-R_Ferrumequinum|Yunnan-Lufeng|KP886808|2013-05-23"/>
		<taxon idref="YNLF_34C|Bat-R_Ferrumequinum|Yunnan-Lufeng|KP886809|2013-05-23"/>
		<taxon idref="Yunnan2011|Bat-Chaerephon_plicata|Yunnan|JX993988|2011-11"/>
	</taxa>
	

	<!-- The sequence alignment (each sequence refers to a taxon above).         -->
	<!-- ntax=64 nchar=13173                                                     -->
	<alignment id="alignment" dataType="nucleotide">
		<sequence>
			<taxon idref="RpShaanxi2011|Bat-R_pusillus|Shaanxi|JX993987|2011-09"/>

		</sequence>
		<sequence>
			<taxon idref="HuB2013|Bat-Bat-R_sinicus|Hubei|KJ473814|2013-04"/>

		</sequence>
		<sequence>
			<taxon idref="279_2005|Bat-R_macrotis|Hubei|DQ648857|2004-11"/>

		</sequence>
		<sequence>
			<taxon idref="Rm1|Bat-R_macrotis|Hubei|DQ412043|2004-11"/>

		</sequence>
		<sequence>
			<taxon idref="Longquan_140|Bat-R_monoceros|China|KF294457|2012"/>

		</sequence>
		<sequence>
			<taxon idref="HKU3-1|Bat-R_sinicus|Hong_Kong|DQ022305|2005-02-17"/>

		</sequence>
		<sequence>
			<taxon idref="HKU3-3|Bat-R_sinicus|Hong_Kong|DQ084200|2005-03-17"/>

		</sequence>
		<sequence>
			<taxon idref="HKU3-2|Bat-R_sinicus|Hong_Kong|DQ084199|2005-02-24"/>

		</sequence>
		<sequence>
			<taxon idref="HKU3-4|Bat-R_sinicus|Hong_Kong|GQ153539|2005-07-20"/>

		</sequence>
		<sequence>
			<taxon idref="HKU3-6|Bat-R_sinicus|Hong_Kong|GQ153541|2005-12-16"/>

		</sequence>
		<sequence>
			<taxon idref="HKU3-5|Bat-R_sinicus|Hong_Kong|GQ153540|2005-09-20"/>

		</sequence>
		<sequence>
			<taxon idref="HKU3-10|Bat-R_sinicus|Hong_Kong|GQ153545|2006-10-28"/>

		</sequence>
		<sequence>
			<taxon idref="HKU3-9|Bat-R_sinicus|Hong_Kong|GQ153544|2006-10-28"/>

		</sequence>
		<sequence>
			<taxon idref="HKU3-11|Bat-R_sinicus|Hong_King|GQ153546|2007-03-07"/>

		</sequence>
		<sequence>
			<taxon idref="HKU3-13|Bat-R_sinicus|Hong_Kong|GQ153548|2007-11-15"/>

		</sequence>
		<sequence>
			<taxon idref="HKU3-12|Bat-R_sinicus|Hong_Kong|GQ153547|2007-05-15"/>

		</sequence>
		<sequence>
			<taxon idref="HKU3-7|Bat-R_sinicus|Guangdong|GQ153542|2006-02-15"/>

		</sequence>
		<sequence>
			<taxon idref="HKU3-8|Bat-R_sinicus|Guangdong|GQ153543|2006-02-15"/>

		</sequence>
		<sequence>
			<taxon idref="GX2013|Bat-R_sinicus|Guangxi|KJ473815|2012-11"/>

		</sequence>
		<sequence>
			<taxon idref="Rp3|Bat-R_pearsoni|Guangxi-Nanning|DQ071615|2004-12"/>

		</sequence>
		<sequence>
			<taxon idref="Rf4092|Bat-R_ferrumequinum|Yunnan-Kunming|KY417145|2012-09-18"/>

		</sequence>
		<sequence>
			<taxon idref="YN2013|Bat-R_sinicus|Yunnan|KJ473816|2010-12"/>

		</sequence>
		<sequence>
			<taxon idref="Anlong-103|Bat-R_sinicus|Guizhou-Anlong|KY770858|2013"/>

		</sequence>
		<sequence>
			<taxon idref="Anlong-112|Bat-R_sinicus|Guizhou-Anlong|KY770859|2013"/>

		</sequence>
		<sequence>
			<taxon idref="Rs4231|Bat-R_sinicus|Yunnan-Kunming|KY417146|2013-04-17"/>

		</sequence>
		<sequence>
			<taxon idref="WIV16|Bat-R_sinicus|Yunnan-Kunming|KT444582|2013-07-21"/>

		</sequence>
		<sequence>
			<taxon idref="Rs4874|Bat-R_sinicus|Yunnan-Kunming|KY417150|2013-07-21"/>

		</sequence>
		<sequence>
			<taxon idref="YN2018B|Bat-R_affinis|Yunnan|MK211376|2016-09"/>

		</sequence>
		<sequence>
			<taxon idref="Rs7327|Bat-R_sinicus|Yunnan--Kunming|KY417151|2014-10-24"/>

		</sequence>
		<sequence>
			<taxon idref="Rs9401|Bat-R_sinicus|Yunnan-Kunming|KY417152|2015-10-16"/>

		</sequence>
		<sequence>
			<taxon idref="RsSHC014|Bat-R_sinicus|Yunnan-Kunming|KC881005|2011-04-17"/>
			
		</sequence>
		<sequence>
			<taxon idref="Rs3367|Bat-R_sinicus|Yunnan-Kunming|KC881006|2012-03-19"/>

		</sequence>
		<sequence>
			<taxon idref="WIV1|Bat-R_sinicus|Yunnan-Kunming|KF367457|2012-09"/>

		</sequence>
		<sequence>
			<taxon idref="Rs4084|Bat-R_sinicus|Yunnan-Kunming|KY417144|2012-09-18"/>

		</sequence>
		<sequence>
			<taxon idref="YN2018C|Bat-R_affinis|Yunnan-Kunming|MK211377|2016-09"/>

		</sequence>
		<sequence>
			<taxon idref="As6526|Bat-Aselliscus_stoliczkanus|Yunnan-Kunming|KY417142|2014-05-12"/>

		</sequence>
		<sequence>
			<taxon idref="Rs4237|Bat-R_sinicus|Yunnan-Kunming|KY417147|2013-04-17"/>

		</sequence>
		<sequence>
			<taxon idref="Rs4247|Bat-R_sinicus|Yunnan-Kunming|KY417148|2013-04-17"/>

		</sequence>
		<sequence>
			<taxon idref="YN2018A|Bat-R_affinis|Yunnan|MK211375|2016-09"/>

		</sequence>
		<sequence>
			<taxon idref="YN2018D|Bat-R_affinis|Yunnan|MK211378|2016-09"/>

		</sequence>
		<sequence>
			<taxon idref="Rs4081|Bat-R_sinicus|Yunnan-Kunming|KY417143|2012-09-18"/>

		</sequence>
		<sequence>
			<taxon idref="Rs4255|Bat-R_sinicus|Yunnan-Kunming|KY417149|2013-04-17"/>

		</sequence>
		<sequence>
			<taxon idref="Rs672|Bat-R_sinicus|Guizhou|FJ588686|2006-09"/>

		</sequence>
		<sequence>
			<taxon idref="HSZ-Cc|SARS-CoV-1|Guangzhou|AY394995|2002"/>

		</sequence>
		<sequence>
			<taxon idref="F46|Bat-R_pusillus|Yunnan|KU973692|2012"/>

		</sequence>
		<sequence>
			<taxon idref="YNLF_31C|Bat-R_Ferrumequinum|Yunnan-Lufeng|KP886808|2013-05-23"/>

		</sequence>
		<sequence>
			<taxon idref="YNLF_34C|Bat-R_Ferrumequinum|Yunnan-Lufeng|KP886809|2013-05-23"/>

		</sequence>
		<sequence>
			<taxon idref="LYRa11|Bat-R_affinis|Yunnan-Baoshan|KF569996|2011"/>

		</sequence>
		<sequence>
			<taxon idref="Yunnan2011|Bat-Chaerephon_plicata|Yunnan|JX993988|2011-11"/>

		</sequence>
		<sequence>
			<taxon idref="JL2012|Bat-R_ferrumequinum|Jilin|KJ473811|2012-10"/>

		</sequence>
		<sequence>
			<taxon idref="JTMC15|Bat-R_ferrumequinum|Jilin|KU182964|2013-10"/>

		</sequence>
		<sequence>
			<taxon idref="HeB2013|Bat-R_ferrumequinum|Hebei|KJ473812|2013-04"/>

		</sequence>
		<sequence>
			<taxon idref="SX2013|Bat-R_ferrumequinum|Shanxi|KJ473813|2013-11"/>

		</sequence>
		<sequence>
			<taxon idref="Jiyuan-84|Bat-R_ferrumequinum|Henan-Jiyuan|KY770860|2012"/>

		</sequence>
		<sequence>
			<taxon idref="Wuhan-Hu-1|SARS-CoV-2|Wuhan|MN908947|2019-12"/>

		</sequence>
		<sequence>
			<taxon idref="RaTG13|Bat-R_affinis|Yunnan|EPI_ISL_402131|2013-07-24"/>

		</sequence>
		<sequence>
			<taxon idref="RmYN02|EPI_ISL_412977|China|Yunnan|Xishuangbanna|2019-06-25"/>

		</sequence>
		<sequence>
			<taxon idref="Pangolin-CoV|pangolin|Guandong|EPI_ISL_410721|2020-02-16"/>
			
		</sequence>
		<sequence>
			<taxon idref="P4L|pangolin|Guangxi|EPI_ISL_410538|2017"/>

		</sequence>
		<sequence>
			<taxon idref="P5L|pangolin|Guangxi||EPI_ISL_410540|2017"/>

		</sequence>
		<sequence>
			<taxon idref="P5E|pangolin|Guangxi|EPI_ISL_410541|2017"/>

		</sequence>
		<sequence>
			<taxon idref="P1E|pangolin|Guangxi|EPI_ISL_410539|2017"/>

		</sequence>
		<sequence>
			<taxon idref="P2V|pangolin|Guangxi|EPI_ISL_410542|2017"/>

		</sequence>
		<sequence>
			<taxon idref="BtKY72|Bat-R_spp|Kenya|KY352407|2007-10"/>

		</sequence>
	</alignment>
	
	

	<!-- The patterns for codon position 1                                       -->

	<!-- The patterns from 1 to end every 3                                      -->
	<!-- npatterns=4391                                                          -->
	<patterns id="CP1.patterns" from="1" every="3" unique="false">
		<alignment idref="alignment"/>
	</patterns>

	<!-- The patterns for codon position 2                                       -->

	<!-- The patterns from 2 to end every 3                                      -->
	<!-- npatterns=4391                                                          -->
	<patterns id="CP2.patterns" from="2" every="3" unique="false">
		<alignment idref="alignment"/>
	</patterns>

	<!-- The patterns for codon position 3                                       -->

	<!-- The patterns from 3 to end every 3                                      -->
	<!-- npatterns=4391                                                          -->
	<patterns id="CP3.patterns" from="3" every="3" unique="false">
		<alignment idref="alignment"/>
	</patterns>
	

	<!-- A prior assumption that the population size has remained constant       -->
	<!-- throughout the time spanned by the genealogy.                           -->
	<constantSize id="constant" units="years">
		<populationSize>
			<parameter id="constant.popSize" value="200.0" lower="0.0"/>
		</populationSize>
	</constantSize>
	

	<!-- Generate a random starting tree under the coalescent process            -->
<!--
	<coalescentSimulator id="startingTree">
		<coalescentSimulator>
			<coalescentSimulator>
				<taxa idref="nCoV"/>
				<constantSize idref="constant"/>
			</coalescentSimulator>
			<taxa idref="ingroup"/>
			<constantSize idref="constant"/>
		</coalescentSimulator>
		<taxa idref="taxa"/>
		<constantSize idref="constant"/>
	</coalescentSimulator>
-->
	
	<newick id="startingTree">
		((((((((((((((('As6526|Bat-Aselliscus_stoliczkanus|Yunnan-Kunming|KY417142|2014-05-12':7.981322413996995,'YN2018B|Bat-R_affinis|Yunnan|MK211376|2016-09':10.319143008721676):3.9573753113832417,'YN2018C|Bat-R_affinis|Yunnan-Kunming|MK211377|2016-09':14.316377016053895):4.930888341475299,('Rs9401|Bat-R_sinicus|Yunnan-Kunming|KY417152|2015-10-16':17.119459515625902,'Rs7327|Bat-R_sinicus|Yunnan--Kunming|KY417151|2014-10-24':16.141377323845216):1.1802635375308839):8.488001582473387,'YN2018D|Bat-R_affinis|Yunnan|MK211378|2016-09':27.713111476037316):6.218792734701257,((('WIV1|Bat-R_sinicus|Yunnan-Kunming|KF367457|2012-09':1.4045216070856243,'Rs3367|Bat-R_sinicus|Yunnan-Kunming|KC881006|2012-03-19':0.9208822425611167):13.230954064863958,'Rs4255|Bat-R_sinicus|Yunnan-Kunming|KY417149|2013-04-17':15.229132512230937):7.608110004210101,'Rs4237|Bat-R_sinicus|Yunnan-Kunming|KY417147|2013-04-17':22.837242516441037):7.670644716904299):3.576415278402955,((((('Rs4874|Bat-R_sinicus|Yunnan-Kunming|KY417150|2013-07-21':1.1887914175232925,'WIV16|Bat-R_sinicus|Yunnan-Kunming|KT444582|2013-07-21':1.1887914175232925):6.4615308195513474,'Rs4081|Bat-R_sinicus|Yunnan-Kunming|KY417143|2012-09-18':6.812752059666188):5.086499746298841,'Rs4247|Bat-R_sinicus|Yunnan-Kunming|KY417148|2013-04-17':12.476548010770891):7.541972566465962,'Rs4231|Bat-R_sinicus|Yunnan-Kunming|KY417146|2013-04-17':20.018520577236853):7.274932315291569,'Rf4092|Bat-R_ferrumequinum|Yunnan-Kunming|KY417145|2012-09-18':26.71615668772256):6.79084961921987):8.276411265518938,((('RsSHC014|Bat-R_sinicus|Yunnan-Kunming|KC881005|2011-04-17':9.879251040598163,'Rs4084|Bat-R_sinicus|Yunnan-Kunming|KY417144|2012-09-18':11.301954835792301):9.31988920265718,'YN2013|Bat-R_sinicus|Yunnan|KJ473816|2010-12':18.869725318985402):7.9659901542039435,'YN2018A|Bat-R_affinis|Yunnan|MK211375|2016-09':32.58420171478366):13.195583379807942):7.041033917509772,(('Anlong-103|Bat-R_sinicus|Guizhou-Anlong|KY770858|2013':1.0362439735852877,'Anlong-112|Bat-R_sinicus|Guizhou-Anlong|KY770859|2013':0.4432601686839206):39.99639676970118,'Rs672|Bat-R_sinicus|Guizhou|FJ588686|2006-09':34.1406153161046):8.69598991352693):17.291702587505412,(('YNLF_34C|Bat-R_Ferrumequinum|Yunnan-Lufeng|KP886809|2013-05-23':0.769023453478221,'YNLF_31C|Bat-R_Ferrumequinum|Yunnan-Lufeng|KP886808|2013-05-23':0.769023453478221):49.17540739483386,'HSZ-Cc|SARS-CoV-1|Guangzhou|AY394995|2002':38.99563797905897):16.847649570956563):18.156956066562685,('GX2013|Bat-R_sinicus|Guangxi|KJ473815|2012-11':61.624445806835325,'Rp3|Bat-R_pearsoni|Guangxi-Nanning|DQ071615|2004-12':53.69345290360414):22.846019653585316):59.70409317922764,'Yunnan2011|Bat-Chaerephon_plicata|Yunnan|JX993988|2011-11':143.1307351229435):37.22929247884471,('F46|Bat-R_pusillus|Yunnan|KU973692|2012':84.20288516231253,'LYRa11|Bat-R_affinis|Yunnan-Baoshan|KF569996|2011':83.35193387862658):97.12037523828083):159.31668170228727,((((((((('HKU3-5|Bat-R_sinicus|Hong_Kong|GQ153540|2005-09-20':0.42722190740220434,'HKU3-6|Bat-R_sinicus|Hong_Kong|GQ153541|2005-12-16':0.665578071785708):0.34694299603395606,'HKU3-2|Bat-R_sinicus|Hong_Kong|DQ084199|2005-02-24':0.20430188973741004):0.23240211075401795,'HKU3-4|Bat-R_sinicus|Hong_Kong|GQ153539|2005-07-20':0.8367040004915189):0.08926039178692591,((('HKU3-10|Bat-R_sinicus|Hong_Kong|GQ153545|2006-10-28':0.017144559977593232,'HKU3-9|Bat-R_sinicus|Hong_Kong|GQ153544|2006-10-28':0.017144559977593232):0.5078133742503379,'HKU3-11|Bat-R_sinicus|Hong_King|GQ153546|2007-03-07':0.8811223177893943):0.6385851115314836,'HKU3-13|Bat-R_sinicus|Hong_Kong|GQ153548|2007-11-15':2.21285811425253):1.036393949258862):0.5844701256522455,('HKU3-3|Bat-R_sinicus|Hong_Kong|DQ084200|2005-03-17':0.26660891817288146,'HKU3-1|Bat-R_sinicus|Hong_Kong|DQ022305|2005-02-17':0.18989658940573761):0.9013598463331327):14.142993945035883,'HKU3-12|Bat-R_sinicus|Hong_Kong|GQ153547|2007-05-15':17.472606545158257):12.117578107564995,('HKU3-7|Bat-R_sinicus|Guangdong|GQ153542|2006-02-15':0.41177004282434027,'HKU3-8|Bat-R_sinicus|Guangdong|GQ153543|2006-02-15':0.41177004282434027):27.934578993460693):40.47973019882909,'Longquan_140|Bat-R_monoceros|China|KF294457|2012':75.22975907987528):203.1433979496347,((((('HeB2013|Bat-R_ferrumequinum|Hebei|KJ473812|2013-04':6.262396976453776,'SX2013|Bat-R_ferrumequinum|Shanxi|KJ473813|2013-11':6.853138085066083):16.337965339911047,'Jiyuan-84|Bat-R_ferrumequinum|Henan-Jiyuan|KY770860|2012':21.63317208168599):29.52604493944608,('JTMC15|Bat-R_ferrumequinum|Jilin|KU182964|2013-10':4.385597752973785,'JL2012|Bat-R_ferrumequinum|Jilin|KJ473811|2012-10':3.3475103210505166):48.25691471260667):93.2421656160662,'RpShaanxi2011|Bat-R_pusillus|Shaanxi|JX993987|2011-09':143.7717191073797):99.01338017409819,(('279_2005|Bat-R_macrotis|Hubei|DQ648857|2004-11':3.821654106826303,'Rm1|Bat-R_macrotis|Hubei|DQ412043|2004-11':3.8473477945407843):174.2474088657376,'HuB2013|Bat-Bat-R_sinicus|Hubei|KJ473814|2013-04':186.4601417269595):57.90924696074063):34.75571711133563):61.96387323678459):532.4228915943442,((((('P5L|pangolin|Guangxi||EPI_ISL_410540|2017':0.41712845051133085,'P1E|pangolin|Guangxi|EPI_ISL_410539|2017':0.6089927709102825):0.11533038746891222,'P4L|pangolin|Guangxi|EPI_ISL_410538|2017':0.7642339311100916):0.06905857931077763,'P5E|pangolin|Guangxi|EPI_ISL_410541|2017':0.7596350165894235):2.2669753975153997,'P2V|pangolin|Guangxi|EPI_ISL_410542|2017':2.2714741621847168):642.9857215779047,((('RmYN02|EPI_ISL_412977|China|Yunnan|Xishuangbanna|2019-06-25':55.09716947478215,'Wuhan-Hu-1|SARS-CoV-2|Wuhan|MN908947|2019-12':55.566439268336715):21.153202379487908,'RaTG13|Bat-R_affinis|Yunnan|EPI_ISL_402131|2013-07-24':70.32982390906456):198.128344355588,'Pangolin-CoV|pangolin|Guandong|EPI_ISL_410721|2020-02-16':275.02494721517286):373.3374668625991):231.9962233269821):210.3419245015873,'BtKY72|Bat-R_spp|Kenya|KY352407|2007-10':1078.3715402788262);
	</newick>

	<!-- Generate a tree model                                                   -->
	<treeModel id="treeModel">
		<coalescentTree idref="startingTree"/>
		<rootHeight>
			<parameter id="treeModel.rootHeight"/>
		</rootHeight>
		<nodeHeights internalNodes="true">
			<parameter id="treeModel.internalNodeHeights"/>
		</nodeHeights>
		<nodeHeights internalNodes="true" rootNode="true">
			<parameter id="treeModel.allInternalNodeHeights"/>
		</nodeHeights>

		<!-- START Tip date sampling                                                 -->
		<leafHeight taxon="RpShaanxi2011|Bat-R_pusillus|Shaanxi|JX993987|2011-09">
			<parameter id="age(RpShaanxi2011|Bat-R_pusillus|Shaanxi|JX993987|2011-09)"/>
		</leafHeight>
		<leafHeight taxon="HuB2013|Bat-Bat-R_sinicus|Hubei|KJ473814|2013-04">
			<parameter id="age(HuB2013|Bat-Bat-R_sinicus|Hubei|KJ473814|2013-04)"/>
		</leafHeight>
		<leafHeight taxon="279_2005|Bat-R_macrotis|Hubei|DQ648857|2004-11">
			<parameter id="age(279_2005|Bat-R_macrotis|Hubei|DQ648857|2004-11)"/>
		</leafHeight>
		<leafHeight taxon="Rm1|Bat-R_macrotis|Hubei|DQ412043|2004-11">
			<parameter id="age(Rm1|Bat-R_macrotis|Hubei|DQ412043|2004-11)"/>
		</leafHeight>
		<leafHeight taxon="Longquan_140|Bat-R_monoceros|China|KF294457|2012">
			<parameter id="age(Longquan_140|Bat-R_monoceros|China|KF294457|2012)"/>
		</leafHeight>
		<leafHeight taxon="GX2013|Bat-R_sinicus|Guangxi|KJ473815|2012-11">
			<parameter id="age(GX2013|Bat-R_sinicus|Guangxi|KJ473815|2012-11)"/>
		</leafHeight>
		<leafHeight taxon="Rp3|Bat-R_pearsoni|Guangxi-Nanning|DQ071615|2004-12">
			<parameter id="age(Rp3|Bat-R_pearsoni|Guangxi-Nanning|DQ071615|2004-12)"/>
		</leafHeight>
		<leafHeight taxon="YN2013|Bat-R_sinicus|Yunnan|KJ473816|2010-12">
			<parameter id="age(YN2013|Bat-R_sinicus|Yunnan|KJ473816|2010-12)"/>
		</leafHeight>
		<leafHeight taxon="Anlong-103|Bat-R_sinicus|Guizhou-Anlong|KY770858|2013">
			<parameter id="age(Anlong-103|Bat-R_sinicus|Guizhou-Anlong|KY770858|2013)"/>
		</leafHeight>
		<leafHeight taxon="Anlong-112|Bat-R_sinicus|Guizhou-Anlong|KY770859|2013">
			<parameter id="age(Anlong-112|Bat-R_sinicus|Guizhou-Anlong|KY770859|2013)"/>
		</leafHeight>
		<leafHeight taxon="YN2018B|Bat-R_affinis|Yunnan|MK211376|2016-09">
			<parameter id="age(YN2018B|Bat-R_affinis|Yunnan|MK211376|2016-09)"/>
		</leafHeight>
		<leafHeight taxon="WIV1|Bat-R_sinicus|Yunnan-Kunming|KF367457|2012-09">
			<parameter id="age(WIV1|Bat-R_sinicus|Yunnan-Kunming|KF367457|2012-09)"/>
		</leafHeight>
		<leafHeight taxon="YN2018C|Bat-R_affinis|Yunnan-Kunming|MK211377|2016-09">
			<parameter id="age(YN2018C|Bat-R_affinis|Yunnan-Kunming|MK211377|2016-09)"/>
		</leafHeight>
		<leafHeight taxon="YN2018A|Bat-R_affinis|Yunnan|MK211375|2016-09">
			<parameter id="age(YN2018A|Bat-R_affinis|Yunnan|MK211375|2016-09)"/>
		</leafHeight>
		<leafHeight taxon="YN2018D|Bat-R_affinis|Yunnan|MK211378|2016-09">
			<parameter id="age(YN2018D|Bat-R_affinis|Yunnan|MK211378|2016-09)"/>
		</leafHeight>
		<leafHeight taxon="Rs672|Bat-R_sinicus|Guizhou|FJ588686|2006-09">
			<parameter id="age(Rs672|Bat-R_sinicus|Guizhou|FJ588686|2006-09)"/>
		</leafHeight>
		<leafHeight taxon="HSZ-Cc|SARS-CoV-1|Guangzhou|AY394995|2002">
			<parameter id="age(HSZ-Cc|SARS-CoV-1|Guangzhou|AY394995|2002)"/>
		</leafHeight>
		<leafHeight taxon="F46|Bat-R_pusillus|Yunnan|KU973692|2012">
			<parameter id="age(F46|Bat-R_pusillus|Yunnan|KU973692|2012)"/>
		</leafHeight>
		<leafHeight taxon="LYRa11|Bat-R_affinis|Yunnan-Baoshan|KF569996|2011">
			<parameter id="age(LYRa11|Bat-R_affinis|Yunnan-Baoshan|KF569996|2011)"/>
		</leafHeight>
		<leafHeight taxon="Yunnan2011|Bat-Chaerephon_plicata|Yunnan|JX993988|2011-11">
			<parameter id="age(Yunnan2011|Bat-Chaerephon_plicata|Yunnan|JX993988|2011-11)"/>
		</leafHeight>
		<leafHeight taxon="JL2012|Bat-R_ferrumequinum|Jilin|KJ473811|2012-10">
			<parameter id="age(JL2012|Bat-R_ferrumequinum|Jilin|KJ473811|2012-10)"/>
		</leafHeight>
		<leafHeight taxon="JTMC15|Bat-R_ferrumequinum|Jilin|KU182964|2013-10">
			<parameter id="age(JTMC15|Bat-R_ferrumequinum|Jilin|KU182964|2013-10)"/>
		</leafHeight>
		<leafHeight taxon="HeB2013|Bat-R_ferrumequinum|Hebei|KJ473812|2013-04">
			<parameter id="age(HeB2013|Bat-R_ferrumequinum|Hebei|KJ473812|2013-04)"/>
		</leafHeight>
		<leafHeight taxon="SX2013|Bat-R_ferrumequinum|Shanxi|KJ473813|2013-11">
			<parameter id="age(SX2013|Bat-R_ferrumequinum|Shanxi|KJ473813|2013-11)"/>
		</leafHeight>
		<leafHeight taxon="Jiyuan-84|Bat-R_ferrumequinum|Henan-Jiyuan|KY770860|2012">
			<parameter id="age(Jiyuan-84|Bat-R_ferrumequinum|Henan-Jiyuan|KY770860|2012)"/>
		</leafHeight>
		<leafHeight taxon="Wuhan-Hu-1|SARS-CoV-2|Wuhan|MN908947|2019-12">
			<parameter id="age(Wuhan-Hu-1|SARS-CoV-2|Wuhan|MN908947|2019-12)"/>
		</leafHeight>
		<leafHeight taxon="P4L|pangolin|Guangxi|EPI_ISL_410538|2017">
			<parameter id="age(P4L|pangolin|Guangxi|EPI_ISL_410538|2017)"/>
		</leafHeight>
		<leafHeight taxon="P5L|pangolin|Guangxi||EPI_ISL_410540|2017">
			<parameter id="age(P5L|pangolin|Guangxi||EPI_ISL_410540|2017)"/>
		</leafHeight>
		<leafHeight taxon="P5E|pangolin|Guangxi|EPI_ISL_410541|2017">
			<parameter id="age(P5E|pangolin|Guangxi|EPI_ISL_410541|2017)"/>
		</leafHeight>
		<leafHeight taxon="P1E|pangolin|Guangxi|EPI_ISL_410539|2017">
			<parameter id="age(P1E|pangolin|Guangxi|EPI_ISL_410539|2017)"/>
		</leafHeight>
		<leafHeight taxon="P2V|pangolin|Guangxi|EPI_ISL_410542|2017">
			<parameter id="age(P2V|pangolin|Guangxi|EPI_ISL_410542|2017)"/>
		</leafHeight>
		<leafHeight taxon="BtKY72|Bat-R_spp|Kenya|KY352407|2007-10">
			<parameter id="age(BtKY72|Bat-R_spp|Kenya|KY352407|2007-10)"/>
		</leafHeight>

		<!-- END Tip date sampling                                                   -->

	</treeModel>

	<!-- Statistic for sum of the branch lengths of the tree (tree length)       -->
	<treeLengthStatistic id="treeLength">
		<treeModel idref="treeModel"/>
	</treeLengthStatistic>

	<!-- Statistic for time of most recent common ancestor of tree               -->
	<tmrcaStatistic id="age(root)" absolute="true">
		<treeModel idref="treeModel"/>
	</tmrcaStatistic>
	

	<!-- Taxon Sets                                                              -->
	
	<tmrcaStatistic id="tmrca(RaTG13_SC2)" absolute="false" includeStem="false">
		<mrca>
			<taxa idref="RaTG13_SC2"/>
		</mrca>
		<treeModel idref="treeModel"/>
	</tmrcaStatistic>
	<tmrcaStatistic id="age(RaTG13_SC2)" absolute="true" includeStem="false">
		<mrca>
			<taxa idref="RaTG13_SC2"/>
		</mrca>
		<treeModel idref="treeModel"/>
	</tmrcaStatistic>
	<tmrcaStatistic id="tmrca(RmYN02_SC2)" absolute="false" includeStem="false">
		<mrca>
			<taxa idref="RmYN02_SC2"/>
		</mrca>
		<treeModel idref="treeModel"/>
	</tmrcaStatistic>
	<tmrcaStatistic id="age(RmYN02_SC2)" absolute="true" includeStem="false">
		<mrca>
			<taxa idref="RmYN02_SC2"/>
		</mrca>
		<treeModel idref="treeModel"/>
	</tmrcaStatistic>
	<tmrcaStatistic id="tmrca(nCoV)" absolute="false" includeStem="false">
		<mrca>
			<taxa idref="nCoV"/>
		</mrca>
		<treeModel idref="treeModel"/>
	</tmrcaStatistic>
	<tmrcaStatistic id="age(nCoV)" absolute="true" includeStem="false">
		<mrca>
			<taxa idref="nCoV"/>
		</mrca>
		<treeModel idref="treeModel"/>
	</tmrcaStatistic>
	<monophylyStatistic id="monophyly(nCoV)">
		<mrca>
			<taxa idref="nCoV"/>
		</mrca>
		<treeModel idref="treeModel"/>
	</monophylyStatistic>
	<tmrcaStatistic id="tmrca(panGD_SC2)" absolute="false" includeStem="false">
		<mrca>
			<taxa idref="panGD_SC2"/>
		</mrca>
		<treeModel idref="treeModel"/>
	</tmrcaStatistic>
	<tmrcaStatistic id="age(panGD_SC2)" absolute="true" includeStem="false">
		<mrca>
			<taxa idref="panGD_SC2"/>
		</mrca>
		<treeModel idref="treeModel"/>
	</tmrcaStatistic>
	<tmrcaStatistic id="tmrca(ingroup)" absolute="false" includeStem="false">
		<mrca>
			<taxa idref="ingroup"/>
		</mrca>
		<treeModel idref="treeModel"/>
	</tmrcaStatistic>
	<tmrcaStatistic id="age(ingroup)" absolute="true" includeStem="false">
		<mrca>
			<taxa idref="ingroup"/>
		</mrca>
		<treeModel idref="treeModel"/>
	</tmrcaStatistic>
	<monophylyStatistic id="monophyly(ingroup)">
		<mrca>
			<taxa idref="ingroup"/>
		</mrca>
		<treeModel idref="treeModel"/>
	</monophylyStatistic>

	<!-- Generate a coalescent likelihood                                        -->
	<coalescentLikelihood id="coalescent">
		<model>
			<constantSize idref="constant"/>
		</model>
		<populationTree>
			<treeModel idref="treeModel"/>
		</populationTree>
	</coalescentLikelihood>
	

	<!-- The a priori local clock model (Yoder & Yang, 2000)                     -->
	<localClockModel id="branchRates">
		<treeModel idref="treeModel"/>
		<rate>
			<parameter id="clock.rate" value="5.0E-4" lower="0.0"/>
		</rate>
		<clade includeStem="true" excludeClade="false">
			<parameter id="nCoV.rate" value="1.0" lower="0.0"/>
			<taxa idref="nCoV"/>
		</clade>
	</localClockModel>
	
	<rateStatistic id="meanRate" name="meanRate" mode="mean" internal="true" external="true">
		<treeModel idref="treeModel"/>
		<localClockModel idref="branchRates"/>
	</rateStatistic>
	
	<rateStatistic id="coefficientOfVariation" name="coefficientOfVariation" mode="coefficientOfVariation" internal="true" external="true">
		<treeModel idref="treeModel"/>
		<localClockModel idref="branchRates"/>
	</rateStatistic>
	
	<rateCovarianceStatistic id="covariance" name="covariance">
		<treeModel idref="treeModel"/>
		<localClockModel idref="branchRates"/>
	</rateCovarianceStatistic>
	

	<!-- The general time reversible (GTR) substitution model                    -->
	<gtrModel id="CP1.gtr">
		<frequencies>
			<frequencyModel dataType="nucleotide">
				<patterns idref="CP1.patterns"/>
				<alignment idref="alignment"/>
				<frequencies>
					<parameter id="CP1.frequencies" dimension="4"/>
				</frequencies>
			</frequencyModel>
		</frequencies>
		<rates>
			<parameter id="CP1.gtr.rates" dimension="6" value="1.0" lower="0.0"/>
		</rates>
	</gtrModel>

	<!-- The general time reversible (GTR) substitution model                    -->
	<gtrModel id="CP2.gtr">
		<frequencies>
			<frequencyModel dataType="nucleotide">
				<patterns idref="CP2.patterns"/>
				<alignment idref="alignment"/>
				<frequencies>
					<parameter id="CP2.frequencies" dimension="4"/>
				</frequencies>
			</frequencyModel>
		</frequencies>
		<rates>
			<parameter id="CP2.gtr.rates" dimension="6" value="1.0" lower="0.0"/>
		</rates>
	</gtrModel>

	<!-- The general time reversible (GTR) substitution model                    -->
	<gtrModel id="CP3.gtr">
		<frequencies>
			<frequencyModel dataType="nucleotide">
				<patterns idref="CP3.patterns"/>
				<alignment idref="alignment"/>
				<frequencies>
					<parameter id="CP3.frequencies" dimension="4"/>
				</frequencies>
			</frequencyModel>
		</frequencies>
		<rates>
			<parameter id="CP3.gtr.rates" dimension="6" value="1.0" lower="0.0"/>
		</rates>
	</gtrModel>

	<!-- site model                                                              -->
	<siteModel id="CP1.siteModel">
		<substitutionModel>
			<gtrModel idref="CP1.gtr"/>
		</substitutionModel>
		<relativeRate weight="3.0">
			<parameter id="CP1.nu" value="0.3333333333333333" lower="0.0" upper="1.0"/>
		</relativeRate>
		<gammaShape gammaCategories="4">
			<parameter id="CP1.alpha" value="0.5" lower="0.0"/>
		</gammaShape>
	</siteModel>

	<!--                                                                         -->
	<statistic id="CP1.mu" name="mu">
		<siteModel idref="CP1.siteModel"/>
	</statistic>

	<!-- site model                                                              -->
	<siteModel id="CP2.siteModel">
		<substitutionModel>
			<gtrModel idref="CP2.gtr"/>
		</substitutionModel>
		<relativeRate weight="3.0">
			<parameter id="CP2.nu" value="0.3333333333333333" lower="0.0" upper="1.0"/>
		</relativeRate>
		<gammaShape gammaCategories="4">
			<parameter id="CP2.alpha" value="0.5" lower="0.0"/>
		</gammaShape>
	</siteModel>

	<!--                                                                         -->
	<statistic id="CP2.mu" name="mu">
		<siteModel idref="CP2.siteModel"/>
	</statistic>

	<!-- site model                                                              -->
	<siteModel id="CP3.siteModel">
		<substitutionModel>
			<gtrModel idref="CP3.gtr"/>
		</substitutionModel>
		<relativeRate weight="3.0">
			<parameter id="CP3.nu" value="0.3333333333333333" lower="0.0" upper="1.0"/>
		</relativeRate>
		<gammaShape gammaCategories="4">
			<parameter id="CP3.alpha" value="0.5" lower="0.0"/>
		</gammaShape>
	</siteModel>

	<!--                                                                         -->
	<statistic id="CP3.mu" name="mu">
		<siteModel idref="CP3.siteModel"/>
	</statistic>

	

	<!-- Collecting together relative rates for partitions                       -->
	<compoundParameter id="allNus">
		<parameter idref="CP1.nu"/>
		<parameter idref="CP2.nu"/>
		<parameter idref="CP3.nu"/>
	</compoundParameter>
	

	<!-- Likelihood for tree given sequence data                                 -->
<!--
	<ancestralTreeLikelihood id="CP1.treeLikelihood" useAmbiguities="false" stateTagName="CP1.states">
		<patterns idref="CP1.patterns"/>
		<treeModel idref="treeModel"/>
		<siteModel idref="CP1.siteModel"/>
		<localClockModel idref="branchRates"/>
	</ancestralTreeLikelihood>

	<ancestralTreeLikelihood id="CP2.treeLikelihood" useAmbiguities="false" stateTagName="CP2.states">
		<patterns idref="CP2.patterns"/>
		<treeModel idref="treeModel"/>
		<siteModel idref="CP2.siteModel"/>
		<localClockModel idref="branchRates"/>
	</ancestralTreeLikelihood>

	<ancestralTreeLikelihood id="CP3.treeLikelihood" useAmbiguities="false" stateTagName="CP3.states">
		<patterns idref="CP3.patterns"/>
		<treeModel idref="treeModel"/>
		<siteModel idref="CP3.siteModel"/>
		<localClockModel idref="branchRates"/>
	</ancestralTreeLikelihood>
	-->
	<!-- Likelihood for tree given sequence data                                 -->
	<treeDataLikelihood id="treeLikelihood" useAmbiguities="false">
		<partition>
			<patterns idref="CP1.patterns"/>
			<siteModel idref="CP1.siteModel"/>
		</partition>
		<partition>
			<patterns idref="CP2.patterns"/>
			<siteModel idref="CP2.siteModel"/>
		</partition>
		<partition>
			<patterns idref="CP3.patterns"/>
			<siteModel idref="CP3.siteModel"/>
		</partition>
		<treeModel idref="treeModel"/>
		<localClockModel idref="branchRates"/>
	</treeDataLikelihood>

	<!-- Define operators                                                        -->
	<operators id="operators" optimizationSchedule="default">
		<deltaExchange delta="0.01" weight="0.01">
			<parameter idref="CP1.gtr.rates"/>
		</deltaExchange>
		<deltaExchange delta="0.01" weight="0.01">
			<parameter idref="CP2.gtr.rates"/>
		</deltaExchange>
		<deltaExchange delta="0.01" weight="0.01">
			<parameter idref="CP3.gtr.rates"/>
		</deltaExchange>
		<scaleOperator scaleFactor="0.75" weight="0.01">
			<parameter idref="CP1.alpha"/>
		</scaleOperator>
		<scaleOperator scaleFactor="0.75" weight="0.01">
			<parameter idref="CP2.alpha"/>
		</scaleOperator>
		<scaleOperator scaleFactor="0.75" weight="0.01">
			<parameter idref="CP3.alpha"/>
		</scaleOperator>
		<scaleOperator scaleFactor="0.75" weight="30">
			<parameter idref="clock.rate"/>
		</scaleOperator>
		<scaleOperator scaleFactor="0.75" weight="12">
			<parameter idref="nCoV.rate"/>
		</scaleOperator>
		<upDownOperator scaleFactor="0.75" weight="50">
			<up>
				<parameter idref="clock.rate"/>
			</up>
			<down>
				<parameter idref="treeModel.allInternalNodeHeights"/>
			</down>
		</upDownOperator>
		<upDownOperator scaleFactor="0.75" weight="50">
			<up>
				<parameter idref="clock.rate"/>
			</up>
			<down>
				<parameter idref="constant.popSize"/>
			</down>
		</upDownOperator>
		<upDownOperator scaleFactor="0.75" weight="50">
			<up>
				<parameter idref="clock.rate"/>
				<parameter idref="nCoV.rate"/>
			</up>
			<down>
				<parameter idref="constant.popSize"/>
				<parameter idref="treeModel.allInternalNodeHeights"/>
			</down>
		</upDownOperator>
		<deltaExchange delta="0.01" weight="1">
			<parameter idref="allNus"/>
		</deltaExchange>
		<subtreeSlide size="1.0" gaussian="true" weight="30">
			<treeModel idref="treeModel"/>
		</subtreeSlide>
		<narrowExchange weight="30">
			<treeModel idref="treeModel"/>
		</narrowExchange>
		<wideExchange weight="3">
			<treeModel idref="treeModel"/>
		</wideExchange>
		<wilsonBalding weight="3">
			<treeModel idref="treeModel"/>
		</wilsonBalding>
		<scaleOperator scaleFactor="0.75" weight="12">
			<parameter idref="treeModel.rootHeight"/>
		</scaleOperator>
		<uniformOperator weight="50">
			<parameter idref="treeModel.internalNodeHeights"/>
		</uniformOperator>
		<scaleOperator scaleFactor="0.75" weight="50">
			<parameter idref="constant.popSize"/>
		</scaleOperator>
		<uniformOperator weight="0.01">
			<parameter idref="age(RpShaanxi2011|Bat-R_pusillus|Shaanxi|JX993987|2011-09)"/>
		</uniformOperator>
		<uniformOperator weight="0.01">
			<parameter idref="age(HuB2013|Bat-Bat-R_sinicus|Hubei|KJ473814|2013-04)"/>
		</uniformOperator>
		<uniformOperator weight="0.01">
			<parameter idref="age(279_2005|Bat-R_macrotis|Hubei|DQ648857|2004-11)"/>
		</uniformOperator>
		<uniformOperator weight="0.01">
			<parameter idref="age(Rm1|Bat-R_macrotis|Hubei|DQ412043|2004-11)"/>
		</uniformOperator>
		<uniformOperator weight="0.01">
			<parameter idref="age(Longquan_140|Bat-R_monoceros|China|KF294457|2012)"/>
		</uniformOperator>
		<uniformOperator weight="0.01">
			<parameter idref="age(GX2013|Bat-R_sinicus|Guangxi|KJ473815|2012-11)"/>
		</uniformOperator>
		<uniformOperator weight="0.01">
			<parameter idref="age(Rp3|Bat-R_pearsoni|Guangxi-Nanning|DQ071615|2004-12)"/>
		</uniformOperator>
		<uniformOperator weight="0.01">
			<parameter idref="age(YN2013|Bat-R_sinicus|Yunnan|KJ473816|2010-12)"/>
		</uniformOperator>
		<uniformOperator weight="0.01">
			<parameter idref="age(Anlong-103|Bat-R_sinicus|Guizhou-Anlong|KY770858|2013)"/>
		</uniformOperator>
		<uniformOperator weight="0.01">
			<parameter idref="age(Anlong-112|Bat-R_sinicus|Guizhou-Anlong|KY770859|2013)"/>
		</uniformOperator>
		<uniformOperator weight="0.01">
			<parameter idref="age(YN2018B|Bat-R_affinis|Yunnan|MK211376|2016-09)"/>
		</uniformOperator>
		<uniformOperator weight="0.01">
			<parameter idref="age(WIV1|Bat-R_sinicus|Yunnan-Kunming|KF367457|2012-09)"/>
		</uniformOperator>
		<uniformOperator weight="0.01">
			<parameter idref="age(YN2018C|Bat-R_affinis|Yunnan-Kunming|MK211377|2016-09)"/>
		</uniformOperator>
		<uniformOperator weight="0.01">
			<parameter idref="age(YN2018A|Bat-R_affinis|Yunnan|MK211375|2016-09)"/>
		</uniformOperator>
		<uniformOperator weight="0.01">
			<parameter idref="age(YN2018D|Bat-R_affinis|Yunnan|MK211378|2016-09)"/>
		</uniformOperator>
		<uniformOperator weight="0.01">
			<parameter idref="age(Rs672|Bat-R_sinicus|Guizhou|FJ588686|2006-09)"/>
		</uniformOperator>
		<uniformOperator weight="0.01">
			<parameter idref="age(HSZ-Cc|SARS-CoV-1|Guangzhou|AY394995|2002)"/>
		</uniformOperator>
		<uniformOperator weight="0.01">
			<parameter idref="age(F46|Bat-R_pusillus|Yunnan|KU973692|2012)"/>
		</uniformOperator>
		<uniformOperator weight="0.01">
			<parameter idref="age(LYRa11|Bat-R_affinis|Yunnan-Baoshan|KF569996|2011)"/>
		</uniformOperator>
		<uniformOperator weight="0.01">
			<parameter idref="age(Yunnan2011|Bat-Chaerephon_plicata|Yunnan|JX993988|2011-11)"/>
		</uniformOperator>
		<uniformOperator weight="0.01">
			<parameter idref="age(JL2012|Bat-R_ferrumequinum|Jilin|KJ473811|2012-10)"/>
		</uniformOperator>
		<uniformOperator weight="0.01">
			<parameter idref="age(JTMC15|Bat-R_ferrumequinum|Jilin|KU182964|2013-10)"/>
		</uniformOperator>
		<uniformOperator weight="0.01">
			<parameter idref="age(HeB2013|Bat-R_ferrumequinum|Hebei|KJ473812|2013-04)"/>
		</uniformOperator>
		<uniformOperator weight="0.01">
			<parameter idref="age(SX2013|Bat-R_ferrumequinum|Shanxi|KJ473813|2013-11)"/>
		</uniformOperator>
		<uniformOperator weight="0.01">
			<parameter idref="age(Jiyuan-84|Bat-R_ferrumequinum|Henan-Jiyuan|KY770860|2012)"/>
		</uniformOperator>
		<uniformOperator weight="0.01">
			<parameter idref="age(Wuhan-Hu-1|SARS-CoV-2|Wuhan|MN908947|2019-12)"/>
		</uniformOperator>
		<uniformOperator weight="0.01">
			<parameter idref="age(P4L|pangolin|Guangxi|EPI_ISL_410538|2017)"/>
		</uniformOperator>
		<uniformOperator weight="0.01">
			<parameter idref="age(P5L|pangolin|Guangxi||EPI_ISL_410540|2017)"/>
		</uniformOperator>
		<uniformOperator weight="0.01">
			<parameter idref="age(P5E|pangolin|Guangxi|EPI_ISL_410541|2017)"/>
		</uniformOperator>
		<uniformOperator weight="0.01">
			<parameter idref="age(P1E|pangolin|Guangxi|EPI_ISL_410539|2017)"/>
		</uniformOperator>
		<uniformOperator weight="0.01">
			<parameter idref="age(P2V|pangolin|Guangxi|EPI_ISL_410542|2017)"/>
		</uniformOperator>
		<uniformOperator weight="0.01">
			<parameter idref="age(BtKY72|Bat-R_spp|Kenya|KY352407|2007-10)"/>
		</uniformOperator>
	</operators>
	

	<!-- START Ancestral state reconstruction                                    -->

	<!-- Robust counting for: sarbeco_NRR1_cod_all_64                            -->
<!--
	<codonPartitionedRobustCounting id="sarbeco_NRR1_cod_all_64.robustCounting1" labeling="S" prefix="sarbeco_NRR1_cod_all_64." saveCompleteHistory="true" useUniformization="true" unconditionedPerBranch="true">
		<treeModel idref="treeModel"/>
		<firstPosition>
			<ancestralTreeLikelihood idref="CP1.treeLikelihood"/>
		</firstPosition>
		<secondPosition>
			<ancestralTreeLikelihood idref="CP2.treeLikelihood"/>
		</secondPosition>
		<thirdPosition>
			<ancestralTreeLikelihood idref="CP3.treeLikelihood"/>
		</thirdPosition>
	</codonPartitionedRobustCounting>

	<codonPartitionedRobustCounting id="sarbeco_NRR1_cod_all_64.robustCounting2" labeling="N" prefix="sarbeco_NRR1_cod_all_64." saveCompleteHistory="true" useUniformization="true" unconditionedPerBranch="true">
		<treeModel idref="treeModel"/>
		<firstPosition>
			<ancestralTreeLikelihood idref="CP1.treeLikelihood"/>
		</firstPosition>
		<secondPosition>
			<ancestralTreeLikelihood idref="CP2.treeLikelihood"/>
		</secondPosition>
		<thirdPosition>
			<ancestralTreeLikelihood idref="CP3.treeLikelihood"/>
		</thirdPosition>
	</codonPartitionedRobustCounting>
-->
	<!-- END Ancestral state reconstruction                                      -->


	<!-- Define MCMC                                                             -->
	<mcmc id="mcmc" chainLength="250000000" autoOptimize="true" operatorAnalysis="sarbeco_NRR1_cod_all_64.ops">
		<joint id="joint">
			<prior id="prior">
				<booleanLikelihood>
					<monophylyStatistic idref="monophyly(nCoV)"/>
					<monophylyStatistic idref="monophyly(ingroup)"/>
				</booleanLikelihood>
				<dirichletPrior alpha="1.0" sumsTo="6.0">
					<parameter idref="CP1.gtr.rates"/>
				</dirichletPrior>
				<dirichletPrior alpha="1.0" sumsTo="6.0">
					<parameter idref="CP2.gtr.rates"/>
				</dirichletPrior>
				<dirichletPrior alpha="1.0" sumsTo="6.0">
					<parameter idref="CP3.gtr.rates"/>
				</dirichletPrior>
				<exponentialPrior mean="0.5" offset="0.0">
					<parameter idref="CP1.alpha"/>
				</exponentialPrior>
				<exponentialPrior mean="0.5" offset="0.0">
					<parameter idref="CP2.alpha"/>
				</exponentialPrior>
				<exponentialPrior mean="0.5" offset="0.0">
					<parameter idref="CP3.alpha"/>
				</exponentialPrior>
				<dirichletPrior alpha="1.0" sumsTo="1.0">
					<parameter idref="allNus"/>
				</dirichletPrior>
				<normalPrior mean="5.0E-4" stdev="2.0E-4">
					<parameter idref="clock.rate"/>
				</normalPrior>
				<ctmcScalePrior>
					<ctmcScale>
						<parameter idref="nCoV.rate"/>
					</ctmcScale>
					<taxa idref="nCoV"/>
					<treeModel idref="treeModel"/>
				</ctmcScalePrior>
				<logNormalPrior mu="6.0" sigma="0.5" offset="0.0">
					<parameter idref="constant.popSize"/>
				</logNormalPrior>
				<coalescentLikelihood idref="coalescent"/>
				
				
				<localClockModel idref="branchRates"/>
			</prior>
			<likelihood id="likelihood">
<!--
				<ancestralTreeLikelihood idref="CP1.treeLikelihood"/>
				<ancestralTreeLikelihood idref="CP2.treeLikelihood"/>
				<ancestralTreeLikelihood idref="CP3.treeLikelihood"/>
-->
				<treeDataLikelihood idref="treeLikelihood"/>
			</likelihood>
		</joint>
		<operators idref="operators"/>

		<!-- write log to screen                                                     -->
		<log id="screenLog" logEvery="50000">
			<column label="Joint" dp="4" width="12">
				<joint idref="joint"/>
			</column>
			<column label="Prior" dp="4" width="12">
				<prior idref="prior"/>
			</column>
			<column label="Likelihood" dp="4" width="12">
				<likelihood idref="likelihood"/>
			</column>
			<column label="age(root)" sf="6" width="12">
				<tmrcaStatistic idref="age(root)"/>
			</column>
			<column label="clock.rate" sf="6" width="12">
				<parameter idref="clock.rate"/>
			</column>
		</log>

		<!-- write log to file                                                       -->
		<log id="fileLog" logEvery="50000" fileName="sarbeco_NRR1_cod_all_64.log" overwrite="false">
			<joint idref="joint"/>
			<prior idref="prior"/>
			<likelihood idref="likelihood"/>
			<parameter idref="treeModel.rootHeight"/>
			<tmrcaStatistic idref="age(root)"/>
			<treeLengthStatistic idref="treeLength"/>
			<tmrcaStatistic idref="tmrca(RaTG13_SC2)"/>
			<tmrcaStatistic idref="tmrca(RmYN02_SC2)"/>
			<tmrcaStatistic idref="tmrca(nCoV)"/>
			<tmrcaStatistic idref="tmrca(panGD_SC2)"/>
			<tmrcaStatistic idref="tmrca(ingroup)"/>
			<tmrcaStatistic idref="age(RaTG13_SC2)"/>
			<tmrcaStatistic idref="age(RmYN02_SC2)"/>
			<tmrcaStatistic idref="age(nCoV)"/>
			<tmrcaStatistic idref="age(panGD_SC2)"/>
			<tmrcaStatistic idref="age(ingroup)"/>
			<parameter idref="constant.popSize"/>
			<parameter idref="CP1.gtr.rates"/>
			<parameter idref="CP2.gtr.rates"/>
			<parameter idref="CP3.gtr.rates"/>
			<parameter idref="CP1.alpha"/>
			<parameter idref="CP2.alpha"/>
			<parameter idref="CP3.alpha"/>
			<compoundParameter idref="allNus"/>
			<statistic idref="CP1.mu"/>
			<statistic idref="CP2.mu"/>
			<statistic idref="CP3.mu"/>
			<parameter idref="clock.rate"/>
			<parameter idref="nCoV.rate"/>
			<rateStatistic idref="meanRate"/>
			<rateStatistic idref="coefficientOfVariation"/>
			<rateCovarianceStatistic idref="covariance"/>

			<!-- START Ancestral state reconstruction                                    -->
<!--
			<codonPartitionedRobustCounting idref="sarbeco_NRR1_cod_all_64.robustCounting1"/>
			<codonPartitionedRobustCounting idref="sarbeco_NRR1_cod_all_64.robustCounting2"/>
-->
			<!-- END Ancestral state reconstruction                                      -->


			<!-- START Marginal Likelihood Estimator                                     -->
			<coalescentEventsStatistic>
				<coalescentLikelihood idref="coalescent"/>
			</coalescentEventsStatistic>

			<!-- END Marginal Likelihood Estimator                                       -->


			<!-- START Tip date sampling                                                 -->
			<parameter idref="age(RpShaanxi2011|Bat-R_pusillus|Shaanxi|JX993987|2011-09)"/>
			<parameter idref="age(HuB2013|Bat-Bat-R_sinicus|Hubei|KJ473814|2013-04)"/>
			<parameter idref="age(279_2005|Bat-R_macrotis|Hubei|DQ648857|2004-11)"/>
			<parameter idref="age(Rm1|Bat-R_macrotis|Hubei|DQ412043|2004-11)"/>
			<parameter idref="age(Longquan_140|Bat-R_monoceros|China|KF294457|2012)"/>
			<parameter idref="age(GX2013|Bat-R_sinicus|Guangxi|KJ473815|2012-11)"/>
			<parameter idref="age(Rp3|Bat-R_pearsoni|Guangxi-Nanning|DQ071615|2004-12)"/>
			<parameter idref="age(YN2013|Bat-R_sinicus|Yunnan|KJ473816|2010-12)"/>
			<parameter idref="age(Anlong-103|Bat-R_sinicus|Guizhou-Anlong|KY770858|2013)"/>
			<parameter idref="age(Anlong-112|Bat-R_sinicus|Guizhou-Anlong|KY770859|2013)"/>
			<parameter idref="age(YN2018B|Bat-R_affinis|Yunnan|MK211376|2016-09)"/>
			<parameter idref="age(WIV1|Bat-R_sinicus|Yunnan-Kunming|KF367457|2012-09)"/>
			<parameter idref="age(YN2018C|Bat-R_affinis|Yunnan-Kunming|MK211377|2016-09)"/>
			<parameter idref="age(YN2018A|Bat-R_affinis|Yunnan|MK211375|2016-09)"/>
			<parameter idref="age(YN2018D|Bat-R_affinis|Yunnan|MK211378|2016-09)"/>
			<parameter idref="age(Rs672|Bat-R_sinicus|Guizhou|FJ588686|2006-09)"/>
			<parameter idref="age(HSZ-Cc|SARS-CoV-1|Guangzhou|AY394995|2002)"/>
			<parameter idref="age(F46|Bat-R_pusillus|Yunnan|KU973692|2012)"/>
			<parameter idref="age(LYRa11|Bat-R_affinis|Yunnan-Baoshan|KF569996|2011)"/>
			<parameter idref="age(Yunnan2011|Bat-Chaerephon_plicata|Yunnan|JX993988|2011-11)"/>
			<parameter idref="age(JL2012|Bat-R_ferrumequinum|Jilin|KJ473811|2012-10)"/>
			<parameter idref="age(JTMC15|Bat-R_ferrumequinum|Jilin|KU182964|2013-10)"/>
			<parameter idref="age(HeB2013|Bat-R_ferrumequinum|Hebei|KJ473812|2013-04)"/>
			<parameter idref="age(SX2013|Bat-R_ferrumequinum|Shanxi|KJ473813|2013-11)"/>
			<parameter idref="age(Jiyuan-84|Bat-R_ferrumequinum|Henan-Jiyuan|KY770860|2012)"/>
			<parameter idref="age(Wuhan-Hu-1|SARS-CoV-2|Wuhan|MN908947|2019-12)"/>
			<parameter idref="age(P4L|pangolin|Guangxi|EPI_ISL_410538|2017)"/>
			<parameter idref="age(P5L|pangolin|Guangxi||EPI_ISL_410540|2017)"/>
			<parameter idref="age(P5E|pangolin|Guangxi|EPI_ISL_410541|2017)"/>
			<parameter idref="age(P1E|pangolin|Guangxi|EPI_ISL_410539|2017)"/>
			<parameter idref="age(P2V|pangolin|Guangxi|EPI_ISL_410542|2017)"/>
			<parameter idref="age(BtKY72|Bat-R_spp|Kenya|KY352407|2007-10)"/>

			<!-- END Tip date sampling                                                   -->

			<treeDataLikelihood idref="treeLikelihood"/>
<!--
			<ancestralTreeLikelihood idref="CP1.treeLikelihood"/>
			<ancestralTreeLikelihood idref="CP2.treeLikelihood"/>
			<ancestralTreeLikelihood idref="CP3.treeLikelihood"/>
-->
			<localClockModel idref="branchRates"/>
			<coalescentLikelihood idref="coalescent"/>
			
		</log>

		<!-- write tree log to file                                                  -->
		<logTree id="treeFileLog" logEvery="50000" nexusFormat="true" fileName="sarbeco_NRR1_cod_all_64.trees" sortTranslationTable="true">
			<treeModel idref="treeModel"/>
			<trait name="rate" tag="rate">
				<localClockModel idref="branchRates"/>
			</trait>
			<joint idref="joint"/>

			<!-- START Ancestral state reconstruction                                    -->
<!-->
			<codonPartitionedRobustCounting idref="sarbeco_NRR1_cod_all_64.robustCounting1"/>
			<codonPartitionedRobustCounting idref="sarbeco_NRR1_cod_all_64.robustCounting2"/>
-->
			<!-- END Ancestral state reconstruction                                      -->

		</logTree>

		<!-- START Ancestral state reconstruction                                    -->

		<!-- Robust counting for: sarbeco_NRR1_cod_all_64                            -->
<!-->
		<log id="fileLog_dNdS_sarbeco_NRR1_cod_all_64" logEvery="5000" fileName="sarbeco_NRR1_cod_all_64.sarbeco_NRR1_cod_all_64.dNdS.log">
			<dNdSLogger id="sarbeco_NRR1_cod_all_64.dNdS">
				<treeModel idref="treeModel"/>
				<codonPartitionedRobustCounting idref="sarbeco_NRR1_cod_all_64.robustCounting1"/>
				<codonPartitionedRobustCounting idref="sarbeco_NRR1_cod_all_64.robustCounting2"/>
			</dNdSLogger>
		</log>
-->
		<!-- END Ancestral state reconstruction                                      -->

	</mcmc>
	

	<!-- START Ancestral state reconstruction                                    -->

	<!-- Robust counting for: sarbeco_NRR1_cod_all_64                            -->
<!--
	<report>
		<dNdSPerSiteAnalysis fileName="sarbeco_NRR1_cod_all_64.sarbeco_NRR1_cod_all_64.dNdS.log"/> 
	</report>
-->
	<!-- END Ancestral state reconstruction                                      -->

	<report>
		<property name="timer">
			<mcmc idref="mcmc"/>
		</property>
	</report>
	
</beast>
