# Supplementary material for: Natural selection in the evolution of SARS-CoV-2 in bats created a generalist virus and highly capable human pathogen
Source: PLoS Biol. 2021 Mar 12;19(3):e3001115. doi: 10.1371/journal.pbio.3001115 (PMC7990310; doi:10.1371/journal.pbio.3001115)
Supplement: S1 Data — (GZ) [file pbio.3001115.s016.tar.gz › sarbeco_NRR2_clade.xml]

<?xml version="1.0" standalone="yes"?>

<!-- Generated by BEAUTi v1.10.4 Prerelease #bc6cbd9                         -->
<!--       by Alexei J. Drummond, Andrew Rambaut and Marc A. Suchard         -->
<!--       Department of Computer Science, University of Auckland and        -->
<!--       Institute of Evolutionary Biology, University of Edinburgh        -->
<!--       David Geffen School of Medicine, University of California, Los Angeles-->
<!--       http://beast.community/                                           -->
<beast version="1.10.4">
	

	<!-- The list of taxa to be analysed (can also include dates/ages).          -->
	<!-- ntax=69                                                                 -->
	<taxa id="taxa">
		<taxon id="RpShaanxi2011|Bat-R_pusillus|Shaanxi|JX993987|2011-09">
			<date value="2011.6657534246576" direction="forwards" units="years" uncertainty="0.08333333333333333"/>
			<attr name="CpGpos1">
				0.7694586615188039
			</attr>
			<attr name="CpGpos2">
				0.3309259255516861
			</attr>
			<attr name="CpGbridge">
				0.4270536435620639
			</attr>
		</taxon>
		<taxon id="HuB2013|Bat-Bat-R_sinicus|Hubei|KJ473814|2013-04">
			<date value="2013.2465753424658" direction="forwards" units="years" uncertainty="0.08333333333333333"/>
			<attr name="CpGpos1">
				0.7498132224557622
			</attr>
			<attr name="CpGpos2">
				0.24508764439665628
			</attr>
			<attr name="CpGbridge">
				0.44552091719364423
			</attr>
		</taxon>
		<taxon id="279_2005|Bat-R_macrotis|Hubei|DQ648857|2004-11">
			<date value="2004.8333333333333" direction="forwards" units="years" uncertainty="0.16666666666666666"/>
			<attr name="CpGpos1">
				0.7626408126792825
			</attr>
			<attr name="CpGpos2">
				0.29597173699936463
			</attr>
			<attr name="CpGbridge">
				0.49063754482100513
			</attr>
		</taxon>
		<taxon id="Rm1|Bat-R_macrotis|Hubei|DQ412043|2004-11">
			<date value="2004.8333333333333" direction="forwards" units="years" uncertainty="0.08333333333333333"/>
			<attr name="CpGpos1">
				0.7710291287230215
			</attr>
			<attr name="CpGpos2">
				0.30557294846255123
			</attr>
			<attr name="CpGbridge">
				0.5008790895644458
			</attr>
		</taxon>
		<taxon id="Longquan_140|Bat-R_monoceros|China|KF294457|2012">
			<date value="2012.0" direction="forwards" units="years" uncertainty="1.0"/>
			<attr name="CpGpos1">
				0.7722489734986895
			</attr>
			<attr name="CpGpos2">
				0.3218849533243341
			</attr>
			<attr name="CpGbridge">
				0.4151097419034028
			</attr>
		</taxon>
		<taxon id="HKU3-1|Bat-R_sinicus|Hong_Kong|DQ022305|2005-02-17">
			<date value="2005.1287671232876" direction="forwards" units="years"/>
			<attr name="CpGpos1">
				0.7902666554699526
			</attr>
			<attr name="CpGpos2">
				0.3038701647895551
			</attr>
			<attr name="CpGbridge">
				0.4495795450001687
			</attr>
		</taxon>
		<taxon id="HKU3-3|Bat-R_sinicus|Hong_Kong|DQ084200|2005-03-17">
			<date value="2005.2054794520548" direction="forwards" units="years"/>
			<attr name="CpGpos1">
				0.7901836981558102
			</attr>
			<attr name="CpGpos2">
				0.3041031589856004
			</attr>
			<attr name="CpGbridge">
				0.44949110802839687
			</attr>
		</taxon>
		<taxon id="HKU3-2|Bat-R_sinicus|Hong_Kong|DQ084199|2005-02-24">
			<date value="2005.1479452054793" direction="forwards" units="years"/>
			<attr name="CpGpos1">
				0.7888518602779291
			</attr>
			<attr name="CpGpos2">
				0.3038167296887786
			</attr>
			<attr name="CpGbridge">
				0.4490975379769203
			</attr>
		</taxon>
		<taxon id="HKU3-4|Bat-R_sinicus|Hong_Kong|GQ153539|2005-07-20">
			<date value="2005.5479452054794" direction="forwards" units="years"/>
			<attr name="CpGpos1">
				0.7881441123334502
			</attr>
			<attr name="CpGpos2">
				0.3036410501038804
			</attr>
			<attr name="CpGbridge">
				0.4556388053532576
			</attr>
		</taxon>
		<taxon id="HKU3-6|Bat-R_sinicus|Hong_Kong|GQ153541|2005-12-16">
			<date value="2005.9561643835616" direction="forwards" units="years"/>
			<attr name="CpGpos1">
				0.7881077355526677
			</attr>
			<attr name="CpGpos2">
				0.3034827316631636
			</attr>
			<attr name="CpGbridge">
				0.44996712028224106
			</attr>
		</taxon>
		<taxon id="HKU3-5|Bat-R_sinicus|Hong_Kong|GQ153540|2005-09-20">
			<date value="2005.717808219178" direction="forwards" units="years"/>
			<attr name="CpGpos1">
				0.7882448623545706
			</attr>
			<attr name="CpGpos2">
				0.30375174405727384
			</attr>
			<attr name="CpGbridge">
				0.4502412208629098
			</attr>
		</taxon>
		<taxon id="HKU3-10|Bat-R_sinicus|Hong_Kong|GQ153545|2006-10-28">
			<date value="2006.8219178082193" direction="forwards" units="years"/>
			<attr name="CpGpos1">
				0.7881986988290526
			</attr>
			<attr name="CpGpos2">
				0.30387492089875895
			</attr>
			<attr name="CpGbridge">
				0.45483254286186087
			</attr>
		</taxon>
		<taxon id="HKU3-9|Bat-R_sinicus|Hong_Kong|GQ153544|2006-10-28">
			<date value="2006.8219178082193" direction="forwards" units="years"/>
			<attr name="CpGpos1">
				0.7885628090751277
			</attr>
			<attr name="CpGpos2">
				0.3036938737829076
			</attr>
			<attr name="CpGbridge">
				0.45583248144309463
			</attr>
		</taxon>
		<taxon id="HKU3-11|Bat-R_sinicus|Hong_King|GQ153546|2007-03-07">
			<date value="2007.1780821917807" direction="forwards" units="years"/>
			<attr name="CpGpos1">
				0.7877586441398268
			</attr>
			<attr name="CpGpos2">
				0.3038758205312179
			</attr>
			<attr name="CpGbridge">
				0.45032424101268725
			</attr>
		</taxon>
		<taxon id="HKU3-13|Bat-R_sinicus|Hong_Kong|GQ153548|2007-11-15">
			<date value="2007.8712328767124" direction="forwards" units="years"/>
			<attr name="CpGpos1">
				0.7879246645779409
			</attr>
			<attr name="CpGpos2">
				0.30417858378967494
			</attr>
			<attr name="CpGbridge">
				0.4469458250390692
			</attr>
		</taxon>
		<taxon id="HKU3-12|Bat-R_sinicus|Hong_Kong|GQ153547|2007-05-15">
			<date value="2007.3671232876711" direction="forwards" units="years"/>
			<attr name="CpGpos1">
				0.7824015032407563
			</attr>
			<attr name="CpGpos2">
				0.28003232343460854
			</attr>
			<attr name="CpGbridge">
				0.3886921237556257
			</attr>
		</taxon>
		<taxon id="HKU3-7|Bat-R_sinicus|Guangdong|GQ153542|2006-02-15">
			<date value="2006.123287671233" direction="forwards" units="years"/>
			<attr name="CpGpos1">
				0.7961076184807433
			</attr>
			<attr name="CpGpos2">
				0.3143100492231419
			</attr>
			<attr name="CpGbridge">
				0.4192393462440466
			</attr>
		</taxon>
		<taxon id="HKU3-8|Bat-R_sinicus|Guangdong|GQ153543|2006-02-15">
			<date value="2006.123287671233" direction="forwards" units="years"/>
			<attr name="CpGpos1">
				0.797038734443479
			</attr>
			<attr name="CpGpos2">
				0.3143367455285465
			</attr>
			<attr name="CpGbridge">
				0.4167498701815922
			</attr>
		</taxon>
		<taxon id="GX2013|Bat-R_sinicus|Guangxi|KJ473815|2012-11">
			<date value="2012.8333333333333" direction="forwards" units="years" uncertainty="0.08333333333333333"/>
			<attr name="CpGpos1">
				0.7784956546225984
			</attr>
			<attr name="CpGpos2">
				0.20947278201706448
			</attr>
			<attr name="CpGbridge">
				0.4389707441548426
			</attr>
		</taxon>
		<taxon id="Rp3|Bat-R_pearsoni|Guangxi-Nanning|DQ071615|2004-12">
			<date value="2004.9153005464482" direction="forwards" units="years" uncertainty="0.08333333333333333"/>
			<attr name="CpGpos1">
				0.8012466768672697
			</attr>
			<attr name="CpGpos2">
				0.21303933398349487
			</attr>
			<attr name="CpGbridge">
				0.3818310632412843
			</attr>
		</taxon>
		<taxon id="Rf4092|Bat-R_ferrumequinum|Yunnan-Kunming|KY417145|2012-09-18">
			<date value="2012.7131147540983" direction="forwards" units="years"/>
			<attr name="CpGpos1">
				0.7779321947718537
			</attr>
			<attr name="CpGpos2">
				0.23929986117508528
			</attr>
			<attr name="CpGbridge">
				0.41614276752163015
			</attr>
		</taxon>
		<taxon id="YN2013|Bat-R_sinicus|Yunnan|KJ473816|2010-12">
			<date value="2010.9150684931508" direction="forwards" units="years" uncertainty="0.08333333333333333"/>
			<attr name="CpGpos1">
				0.7788477319459622
			</attr>
			<attr name="CpGpos2">
				0.23841894599889885
			</attr>
			<attr name="CpGbridge">
				0.41641940042644426
			</attr>
		</taxon>
		<taxon id="Anlong-103|Bat-R_sinicus|Guizhou-Anlong|KY770858|2013">
			<date value="2013.0" direction="forwards" units="years" uncertainty="1.0"/>
			<attr name="CpGpos1">
				0.7990486342848441
			</attr>
			<attr name="CpGpos2">
				0.20863954971234006
			</attr>
			<attr name="CpGbridge">
				0.387026268601201
			</attr>
		</taxon>
		<taxon id="Anlong-112|Bat-R_sinicus|Guizhou-Anlong|KY770859|2013">
			<date value="2013.0" direction="forwards" units="years" uncertainty="1.0"/>
			<attr name="CpGpos1">
				0.7990479955736446
			</attr>
			<attr name="CpGpos2">
				0.20831732539997255
			</attr>
			<attr name="CpGbridge">
				0.38182451673230094
			</attr>
		</taxon>
		<taxon id="Rs4231|Bat-R_sinicus|Yunnan-Kunming|KY417146|2013-04-17">
			<date value="2013.2904109589042" direction="forwards" units="years"/>
			<attr name="CpGpos1">
				0.7675424384380514
			</attr>
			<attr name="CpGpos2">
				0.24433924915264005
			</attr>
			<attr name="CpGbridge">
				0.41050336971049617
			</attr>
		</taxon>
		<taxon id="WIV16|Bat-R_sinicus|Yunnan-Kunming|KT444582|2013-07-21">
			<date value="2013.5506849315068" direction="forwards" units="years"/>
			<attr name="CpGpos1">
				0.7744249417247497
			</attr>
			<attr name="CpGpos2">
				0.24227511163126011
			</attr>
			<attr name="CpGbridge">
				0.4115861057494896
			</attr>
		</taxon>
		<taxon id="Rs4874|Bat-R_sinicus|Yunnan-Kunming|KY417150|2013-07-21">
			<date value="2013.5506849315068" direction="forwards" units="years"/>
			<attr name="CpGpos1">
				0.7637164859201624
			</attr>
			<attr name="CpGpos2">
				0.24168117511197126
			</attr>
			<attr name="CpGbridge">
				0.41861895565692925
			</attr>
		</taxon>
		<taxon id="YN2018B|Bat-R_affinis|Yunnan|MK211376|2016-09">
			<date value="2016.6666666666667" direction="forwards" units="years" uncertainty="0.08333333333333333"/>
			<attr name="CpGpos1">
				0.7870423379929459
			</attr>
			<attr name="CpGpos2">
				0.24502599495897276
			</attr>
			<attr name="CpGbridge">
				0.44223251974966615
			</attr>
		</taxon>
		<taxon id="Rs7327|Bat-R_sinicus|Yunnan--Kunming|KY417151|2014-10-24">
			<date value="2014.8109589041096" direction="forwards" units="years"/>
			<attr name="CpGpos1">
				0.7883138023003643
			</attr>
			<attr name="CpGpos2">
				0.21660874409803219
			</attr>
			<attr name="CpGbridge">
				0.42620623551874554
			</attr>
		</taxon>
		<taxon id="Rs9401|Bat-R_sinicus|Yunnan-Kunming|KY417152|2015-10-16">
			<date value="2015.7890410958903" direction="forwards" units="years"/>
			<attr name="CpGpos1">
				0.7815988859507741
			</attr>
			<attr name="CpGpos2">
				0.2133476385636681
			</attr>
			<attr name="CpGbridge">
				0.4188186973981579
			</attr>
		</taxon>
		<taxon id="RsSHC014|Bat-R_sinicus|Yunnan-Kunming|KC881005|2011-04-17">
			<date value="2011.2904109589042" direction="forwards" units="years"/>
			<attr name="CpGpos1">
				0.7821292106561833
			</attr>
			<attr name="CpGpos2">
				0.23484675570885827
			</attr>
			<attr name="CpGbridge">
				0.4063698616158116
			</attr>
		</taxon>
		<taxon id="Rs3367|Bat-R_sinicus|Yunnan-Kunming|KC881006|2012-03-19">
			<date value="2012.2131147540983" direction="forwards" units="years"/>
			<attr name="CpGpos1">
				0.7842056995465305
			</attr>
			<attr name="CpGpos2">
				0.2535332165712188
			</attr>
			<attr name="CpGbridge">
				0.41240852059998834
			</attr>
		</taxon>
		<taxon id="WIV1|Bat-R_sinicus|Yunnan-Kunming|KF367457|2012-09">
			<date value="2012.6666666666667" direction="forwards" units="years" uncertainty="0.08333333333333333"/>
			<attr name="CpGpos1">
				0.783430302045398
			</attr>
			<attr name="CpGpos2">
				0.2480408028361088
			</attr>
			<attr name="CpGbridge">
				0.4152248256763876
			</attr>
		</taxon>
		<taxon id="Rs4084|Bat-R_sinicus|Yunnan-Kunming|KY417144|2012-09-18">
			<date value="2012.7131147540983" direction="forwards" units="years"/>
			<attr name="CpGpos1">
				0.7869368877615038
			</attr>
			<attr name="CpGpos2">
				0.2413773240726862
			</attr>
			<attr name="CpGbridge">
				0.4009026992267918
			</attr>
		</taxon>
		<taxon id="YN2018C|Bat-R_affinis|Yunnan-Kunming|MK211377|2016-09">
			<date value="2016.6666666666667" direction="forwards" units="years" uncertainty="0.08333333333333333"/>
			<attr name="CpGpos1">
				0.7860887735642386
			</attr>
			<attr name="CpGpos2">
				0.2374539597621542
			</attr>
			<attr name="CpGbridge">
				0.4194690691100451
			</attr>
		</taxon>
		<taxon id="As6526|Bat-Aselliscus_stoliczkanus|Yunnan-Kunming|KY417142|2014-05-12">
			<date value="2014.358904109589" direction="forwards" units="years"/>
			<attr name="CpGpos1">
				0.7874051654193485
			</attr>
			<attr name="CpGpos2">
				0.2465041042239922
			</attr>
			<attr name="CpGbridge">
				0.4422060753039819
			</attr>
		</taxon>
		<taxon id="Rs4237|Bat-R_sinicus|Yunnan-Kunming|KY417147|2013-04-17">
			<date value="2013.2904109589042" direction="forwards" units="years"/>
			<attr name="CpGpos1">
				0.7901710136152208
			</attr>
			<attr name="CpGpos2">
				0.2774698828955829
			</attr>
			<attr name="CpGbridge">
				0.4265974577521364
			</attr>
		</taxon>
		<taxon id="Rs4247|Bat-R_sinicus|Yunnan-Kunming|KY417148|2013-04-17">
			<date value="2013.2904109589042" direction="forwards" units="years"/>
			<attr name="CpGpos1">
				0.7753381916046999
			</attr>
			<attr name="CpGpos2">
				0.2563105415428169
			</attr>
			<attr name="CpGbridge">
				0.41868779731159694
			</attr>
		</taxon>
		<taxon id="YN2018A|Bat-R_affinis|Yunnan|MK211375|2016-09">
			<date value="2016.6666666666667" direction="forwards" units="years" uncertainty="0.08333333333333333"/>
			<attr name="CpGpos1">
				0.8008998595129154
			</attr>
			<attr name="CpGpos2">
				0.22470883037672598
			</attr>
			<attr name="CpGbridge">
				0.395533699927093
			</attr>
		</taxon>
		<taxon id="YN2018D|Bat-R_affinis|Yunnan|MK211378|2016-09">
			<date value="2016.6666666666667" direction="forwards" units="years" uncertainty="0.08333333333333333"/>
			<attr name="CpGpos1">
				0.7875466744282533
			</attr>
			<attr name="CpGpos2">
				0.23496361058622828
			</attr>
			<attr name="CpGbridge">
				0.4302803276022632
			</attr>
		</taxon>
		<taxon id="Rs4081|Bat-R_sinicus|Yunnan-Kunming|KY417143|2012-09-18">
			<date value="2012.7131147540983" direction="forwards" units="years"/>
			<attr name="CpGpos1">
				0.788263288318011
			</attr>
			<attr name="CpGpos2">
				0.24659088816061744
			</attr>
			<attr name="CpGbridge">
				0.43186715803587955
			</attr>
		</taxon>
		<taxon id="Rs4255|Bat-R_sinicus|Yunnan-Kunming|KY417149|2013-04-17">
			<date value="2013.2904109589042" direction="forwards" units="years"/>
			<attr name="CpGpos1">
				0.7821731004413086
			</attr>
			<attr name="CpGpos2">
				0.23508638951427008
			</attr>
			<attr name="CpGbridge">
				0.4442158226131401
			</attr>
		</taxon>
		<taxon id="Rs672|Bat-R_sinicus|Guizhou|FJ588686|2006-09">
			<date value="2006.6657534246576" direction="forwards" units="years" uncertainty="0.08333333333333333"/>
			<attr name="CpGpos1">
				0.7737834148542109
			</attr>
			<attr name="CpGpos2">
				0.19631146994617293
			</attr>
			<attr name="CpGbridge">
				0.4297773208042943
			</attr>
		</taxon>
		<taxon id="HSZ-Cc|SARS-CoV-1|Guangzhou|AY394995|2002">
			<date value="2002.0" direction="forwards" units="years" uncertainty="1.0"/>
			<attr name="CpGpos1">
				0.7572236588710057
			</attr>
			<attr name="CpGpos2">
				0.22331928064359144
			</attr>
			<attr name="CpGbridge">
				0.4450300234515544
			</attr>
		</taxon>
		<taxon id="F46|Bat-R_pusillus|Yunnan|KU973692|2012">
			<date value="2012.0" direction="forwards" units="years" uncertainty="1.0"/>
			<attr name="CpGpos1">
				0.7862163214417766
			</attr>
			<attr name="CpGpos2">
				0.25737664275705807
			</attr>
			<attr name="CpGbridge">
				0.44860769789908006
			</attr>
		</taxon>
		<taxon id="YNLF_31C|Bat-R_Ferrumequinum|Yunnan-Lufeng|KP886808|2013-05-23">
			<date value="2013.3890410958904" direction="forwards" units="years"/>
			<attr name="CpGpos1">
				0.8045695970009966
			</attr>
			<attr name="CpGpos2">
				0.22195625706716396
			</attr>
			<attr name="CpGbridge">
				0.44163998835647866
			</attr>
		</taxon>
		<taxon id="YNLF_34C|Bat-R_Ferrumequinum|Yunnan-Lufeng|KP886809|2013-05-23">
			<date value="2013.3890410958904" direction="forwards" units="years"/>
			<attr name="CpGpos1">
				0.797659760651133
			</attr>
			<attr name="CpGpos2">
				0.2216828702265743
			</attr>
			<attr name="CpGbridge">
				0.44853078779752614
			</attr>
		</taxon>
		<taxon id="LYRa11|Bat-R_affinis|Yunnan-Baoshan|KF569996|2011">
			<date value="2011.0" direction="forwards" units="years" uncertainty="1.0"/>
			<attr name="CpGpos1">
				0.7848251604929305
			</attr>
			<attr name="CpGpos2">
				0.1887726072198283
			</attr>
			<attr name="CpGbridge">
				0.3595127017229847
			</attr>
		</taxon>
		<taxon id="Yunnan2011|Bat-Chaerephon_plicata|Yunnan|JX993988|2011-11">
			<date value="2011.8328767123287" direction="forwards" units="years" uncertainty="0.08333333333333333"/>
			<attr name="CpGpos1">
				0.7694668766507012
			</attr>
			<attr name="CpGpos2">
				0.2255305354682929
			</attr>
			<attr name="CpGbridge">
				0.40549966155291556
			</attr>
		</taxon>
		<taxon id="SC2018|Bat-R_spp|Sichuan|MK211374|2016-10">
			<date value="2016.7486338797814" direction="forwards" units="years" uncertainty="0.08333333333333333"/>
			<attr name="CpGpos1">
				0.74855620304587
			</attr>
			<attr name="CpGpos2">
				0.280672805893214
			</attr>
			<attr name="CpGbridge">
				0.4266965270115347
			</attr>
		</taxon>
		<taxon id="JL2012|Bat-R_ferrumequinum|Jilin|KJ473811|2012-10">
			<date value="2012.7486338797814" direction="forwards" units="years" uncertainty="0.08333333333333333"/>
			<attr name="CpGpos1">
				0.7882242377238051
			</attr>
			<attr name="CpGpos2">
				0.3153652194330691
			</attr>
			<attr name="CpGbridge">
				0.4658460841982941
			</attr>
		</taxon>
		<taxon id="JTMC15|Bat-R_ferrumequinum|Jilin|KU182964|2013-10">
			<date value="2013.7479452054795" direction="forwards" units="years" uncertainty="0.08333333333333333"/>
			<attr name="CpGpos1">
				0.7710193767526551
			</attr>
			<attr name="CpGpos2">
				0.31567496711701765
			</attr>
			<attr name="CpGbridge">
				0.46267710712433874
			</attr>
		</taxon>
		<taxon id="HeB2013|Bat-R_ferrumequinum|Hebei|KJ473812|2013-04">
			<date value="2013.2465753424658" direction="forwards" units="years" uncertainty="0.08333333333333333"/>
			<attr name="CpGpos1">
				0.7583879299825087
			</attr>
			<attr name="CpGpos2">
				0.32060464116996745
			</attr>
			<attr name="CpGbridge">
				0.4470199498274957
			</attr>
		</taxon>
		<taxon id="SX2013|Bat-R_ferrumequinum|Shanxi|KJ473813|2013-11">
			<date value="2013.8328767123287" direction="forwards" units="years" uncertainty="0.08333333333333333"/>
			<attr name="CpGpos1">
				0.7525193469453232
			</attr>
			<attr name="CpGpos2">
				0.3273479116714797
			</attr>
			<attr name="CpGbridge">
				0.4483312789258877
			</attr>
		</taxon>
		<taxon id="Jiyuan-84|Bat-R_ferrumequinum|Henan-Jiyuan|KY770860|2012">
			<date value="2012.0" direction="forwards" units="years" uncertainty="1.0"/>
			<attr name="CpGpos1">
				0.7499556038078583
			</attr>
			<attr name="CpGpos2">
				0.3302161223653226
			</attr>
			<attr name="CpGbridge">
				0.4311579570483618
			</attr>
		</taxon>
		<taxon id="Rf1|Bat-R_ferrumequinum|Hubei-Yichang|DQ412042|2004-11">
			<date value="2004.8333333333333" direction="forwards" units="years" uncertainty="0.08333333333333333"/>
			<attr name="CpGpos1">
				0.7458761822225178
			</attr>
			<attr name="CpGpos2">
				0.33542179825166585
			</attr>
			<attr name="CpGbridge">
				0.4398904215641137
			</attr>
		</taxon>
		<taxon id="CoVZC45|Bat-R_sinicus|Zhoushan-Dinghai|MG772933|2017-02">
			<date value="2017.0849315068492" direction="forwards" units="years" uncertainty="0.08333333333333333"/>
			<attr name="CpGpos1">
				0.7802353749378533
			</attr>
			<attr name="CpGpos2">
				0.3569314511176444
			</attr>
			<attr name="CpGbridge">
				0.4743017946144928
			</attr>
		</taxon>
		<taxon id="CoVZXC21|Bat-R_sinicus|Zhoushan-Dinghai|MG772934|2015-07">
			<date value="2015.495890410959" direction="forwards" units="years" uncertainty="0.08333333333333333"/>
			<attr name="CpGpos1">
				0.7863340248197034
			</attr>
			<attr name="CpGpos2">
				0.3414893257952481
			</attr>
			<attr name="CpGbridge">
				0.48420888268605017
			</attr>
		</taxon>
		<taxon id="Wuhan-Hu-1|SARS-CoV-2|Wuhan|MN908947|2019-12">
			<date value="2019.9150684931508" direction="forwards" units="years" uncertainty="0.08333333333333333"/>
			<attr name="CpGpos1">
				0.7205411187567708
			</attr>
			<attr name="CpGpos2">
				0.1856232937487348
			</attr>
			<attr name="CpGbridge">
				0.30250371289509764
			</attr>
		</taxon>
		<taxon id="RaTG13|Bat-R_affinis|Yunnan|EPI_ISL_402131|2013-07-24">
			<date value="2013.558904109589" direction="forwards" units="years"/>
			<attr name="CpGpos1">
				0.7346507442482968
			</attr>
			<attr name="CpGpos2">
				0.18576958632769658
			</attr>
			<attr name="CpGbridge">
				0.3095074759661616
			</attr>
		</taxon>
		<taxon id="RmYN02|EPI_ISL_412977|China|Yunnan|Xishuangbanna|2019-06-25">
			<date value="2019.4794520547946" direction="forwards" units="years"/>
			<attr name="CpGpos1">
				0.7220028647165337
			</attr>
			<attr name="CpGpos2">
				0.18374521824364634
			</attr>
			<attr name="CpGbridge">
				0.287117197745049
			</attr>
		</taxon>
		<taxon id="Pangolin-CoV|pangolin|Guandong|EPI_ISL_410721|2020-02-16">
			<date value="2020.1256830601094" direction="forwards" units="years"/>
			<attr name="CpGpos1">
				0.7190404706852893
			</attr>
			<attr name="CpGpos2">
				0.2082614926247181
			</attr>
			<attr name="CpGbridge">
				0.31962488118780724
			</attr>
		</taxon>
		<taxon id="P4L|pangolin|Guangxi|EPI_ISL_410538|2017">
			<date value="2017.0" direction="forwards" units="years" uncertainty="1.0"/>
			<attr name="CpGpos1">
				0.7204471057895321
			</attr>
			<attr name="CpGpos2">
				0.1611869134242467
			</attr>
			<attr name="CpGbridge">
				0.27129914338278893
			</attr>
		</taxon>
		<taxon id="P5L|pangolin|Guangxi||EPI_ISL_410540|2017">
			<date value="2017.0" direction="forwards" units="years" uncertainty="1.0"/>
			<attr name="CpGpos1">
				0.7208211195577585
			</attr>
			<attr name="CpGpos2">
				0.16120569318887162
			</attr>
			<attr name="CpGbridge">
				0.2700216223072311
			</attr>
		</taxon>
		<taxon id="P5E|pangolin|Guangxi|EPI_ISL_410541|2017">
			<date value="2017.0" direction="forwards" units="years" uncertainty="1.0"/>
			<attr name="CpGpos1">
				0.7208030319966
			</attr>
			<attr name="CpGpos2">
				0.16113637834770816
			</attr>
			<attr name="CpGbridge">
				0.2699816377269532
			</attr>
		</taxon>
		<taxon id="P1E|pangolin|Guangxi|EPI_ISL_410539|2017">
			<date value="2017.0" direction="forwards" units="years" uncertainty="1.0"/>
			<attr name="CpGpos1">
				0.7209246994139729
			</attr>
			<attr name="CpGpos2">
				0.1611235272309798
			</attr>
			<attr name="CpGbridge">
				0.2711857300484093
			</attr>
		</taxon>
		<taxon id="P2V|pangolin|Guangxi|EPI_ISL_410542|2017">
			<date value="2017.0" direction="forwards" units="years" uncertainty="1.0"/>
			<attr name="CpGpos1">
				0.7210178414561992
			</attr>
			<attr name="CpGpos2">
				0.16777268549590735
			</attr>
			<attr name="CpGbridge">
				0.2699162107556869
			</attr>
		</taxon>
		<taxon id="BtKY72|Bat-R_spp|Kenya|KY352407|2007-10">
			<date value="2007.7479452054795" direction="forwards" units="years" uncertainty="0.08333333333333333"/>
			<attr name="CpGpos1">
				0.8565324351736736
			</attr>
			<attr name="CpGpos2">
				0.26102506413918763
			</attr>
			<attr name="CpGbridge">
				0.29520191095133386
			</attr>
		</taxon>
		<taxon id="BM48-31|Bat-R_blasii|Bulgaria|NC_014470|2008-04">
			<date value="2008.2486338797814" direction="forwards" units="years" uncertainty="0.5"/>
			<attr name="CpGpos1">
				0.8200179772064499
			</attr>
			<attr name="CpGpos2">
				0.271161577655175
			</attr>
			<attr name="CpGbridge">
				0.5348723680688786
			</attr>
		</taxon>
	</taxa>
	
	
	<taxa id="RaTG13_SC2">
		<taxon idref="RaTG13|Bat-R_affinis|Yunnan|EPI_ISL_402131|2013-07-24"/>
		<taxon idref="Wuhan-Hu-1|SARS-CoV-2|Wuhan|MN908947|2019-12"/>
	</taxa>
	<taxa id="RmYN02_SC2">
		<taxon idref="RmYN02|EPI_ISL_412977|China|Yunnan|Xishuangbanna|2019-06-25"/>
		<taxon idref="Wuhan-Hu-1|SARS-CoV-2|Wuhan|MN908947|2019-12"/>
	</taxa>
	<taxa id="nCoV">
		<taxon idref="P1E|pangolin|Guangxi|EPI_ISL_410539|2017"/>
		<taxon idref="P2V|pangolin|Guangxi|EPI_ISL_410542|2017"/>
		<taxon idref="P4L|pangolin|Guangxi|EPI_ISL_410538|2017"/>
		<taxon idref="P5E|pangolin|Guangxi|EPI_ISL_410541|2017"/>
		<taxon idref="P5L|pangolin|Guangxi||EPI_ISL_410540|2017"/>
		<taxon idref="Pangolin-CoV|pangolin|Guandong|EPI_ISL_410721|2020-02-16"/>
		<taxon idref="RaTG13|Bat-R_affinis|Yunnan|EPI_ISL_402131|2013-07-24"/>
		<taxon idref="RmYN02|EPI_ISL_412977|China|Yunnan|Xishuangbanna|2019-06-25"/>
		<taxon idref="Wuhan-Hu-1|SARS-CoV-2|Wuhan|MN908947|2019-12"/>
	</taxa>
	<taxa id="panGD_SC2">
		<taxon idref="Pangolin-CoV|pangolin|Guandong|EPI_ISL_410721|2020-02-16"/>
		<taxon idref="Wuhan-Hu-1|SARS-CoV-2|Wuhan|MN908947|2019-12"/>
	</taxa>
	<taxa id="ingroup">
		<taxon idref="279_2005|Bat-R_macrotis|Hubei|DQ648857|2004-11"/>
		<taxon idref="Anlong-103|Bat-R_sinicus|Guizhou-Anlong|KY770858|2013"/>
		<taxon idref="Anlong-112|Bat-R_sinicus|Guizhou-Anlong|KY770859|2013"/>
		<taxon idref="As6526|Bat-Aselliscus_stoliczkanus|Yunnan-Kunming|KY417142|2014-05-12"/>
		<taxon idref="CoVZC45|Bat-R_sinicus|Zhoushan-Dinghai|MG772933|2017-02"/>
		<taxon idref="CoVZXC21|Bat-R_sinicus|Zhoushan-Dinghai|MG772934|2015-07"/>
		<taxon idref="F46|Bat-R_pusillus|Yunnan|KU973692|2012"/>
		<taxon idref="GX2013|Bat-R_sinicus|Guangxi|KJ473815|2012-11"/>
		<taxon idref="HKU3-10|Bat-R_sinicus|Hong_Kong|GQ153545|2006-10-28"/>
		<taxon idref="HKU3-11|Bat-R_sinicus|Hong_King|GQ153546|2007-03-07"/>
		<taxon idref="HKU3-12|Bat-R_sinicus|Hong_Kong|GQ153547|2007-05-15"/>
		<taxon idref="HKU3-13|Bat-R_sinicus|Hong_Kong|GQ153548|2007-11-15"/>
		<taxon idref="HKU3-1|Bat-R_sinicus|Hong_Kong|DQ022305|2005-02-17"/>
		<taxon idref="HKU3-2|Bat-R_sinicus|Hong_Kong|DQ084199|2005-02-24"/>
		<taxon idref="HKU3-3|Bat-R_sinicus|Hong_Kong|DQ084200|2005-03-17"/>
		<taxon idref="HKU3-4|Bat-R_sinicus|Hong_Kong|GQ153539|2005-07-20"/>
		<taxon idref="HKU3-5|Bat-R_sinicus|Hong_Kong|GQ153540|2005-09-20"/>
		<taxon idref="HKU3-6|Bat-R_sinicus|Hong_Kong|GQ153541|2005-12-16"/>
		<taxon idref="HKU3-7|Bat-R_sinicus|Guangdong|GQ153542|2006-02-15"/>
		<taxon idref="HKU3-8|Bat-R_sinicus|Guangdong|GQ153543|2006-02-15"/>
		<taxon idref="HKU3-9|Bat-R_sinicus|Hong_Kong|GQ153544|2006-10-28"/>
		<taxon idref="HSZ-Cc|SARS-CoV-1|Guangzhou|AY394995|2002"/>
		<taxon idref="HeB2013|Bat-R_ferrumequinum|Hebei|KJ473812|2013-04"/>
		<taxon idref="HuB2013|Bat-Bat-R_sinicus|Hubei|KJ473814|2013-04"/>
		<taxon idref="JL2012|Bat-R_ferrumequinum|Jilin|KJ473811|2012-10"/>
		<taxon idref="JTMC15|Bat-R_ferrumequinum|Jilin|KU182964|2013-10"/>
		<taxon idref="Jiyuan-84|Bat-R_ferrumequinum|Henan-Jiyuan|KY770860|2012"/>
		<taxon idref="LYRa11|Bat-R_affinis|Yunnan-Baoshan|KF569996|2011"/>
		<taxon idref="Longquan_140|Bat-R_monoceros|China|KF294457|2012"/>
		<taxon idref="P1E|pangolin|Guangxi|EPI_ISL_410539|2017"/>
		<taxon idref="P2V|pangolin|Guangxi|EPI_ISL_410542|2017"/>
		<taxon idref="P4L|pangolin|Guangxi|EPI_ISL_410538|2017"/>
		<taxon idref="P5E|pangolin|Guangxi|EPI_ISL_410541|2017"/>
		<taxon idref="P5L|pangolin|Guangxi||EPI_ISL_410540|2017"/>
		<taxon idref="Pangolin-CoV|pangolin|Guandong|EPI_ISL_410721|2020-02-16"/>
		<taxon idref="RaTG13|Bat-R_affinis|Yunnan|EPI_ISL_402131|2013-07-24"/>
		<taxon idref="Rf1|Bat-R_ferrumequinum|Hubei-Yichang|DQ412042|2004-11"/>
		<taxon idref="Rf4092|Bat-R_ferrumequinum|Yunnan-Kunming|KY417145|2012-09-18"/>
		<taxon idref="Rm1|Bat-R_macrotis|Hubei|DQ412043|2004-11"/>
		<taxon idref="RmYN02|EPI_ISL_412977|China|Yunnan|Xishuangbanna|2019-06-25"/>
		<taxon idref="Rp3|Bat-R_pearsoni|Guangxi-Nanning|DQ071615|2004-12"/>
		<taxon idref="RpShaanxi2011|Bat-R_pusillus|Shaanxi|JX993987|2011-09"/>
		<taxon idref="Rs3367|Bat-R_sinicus|Yunnan-Kunming|KC881006|2012-03-19"/>
		<taxon idref="Rs4081|Bat-R_sinicus|Yunnan-Kunming|KY417143|2012-09-18"/>
		<taxon idref="Rs4084|Bat-R_sinicus|Yunnan-Kunming|KY417144|2012-09-18"/>
		<taxon idref="Rs4231|Bat-R_sinicus|Yunnan-Kunming|KY417146|2013-04-17"/>
		<taxon idref="Rs4237|Bat-R_sinicus|Yunnan-Kunming|KY417147|2013-04-17"/>
		<taxon idref="Rs4247|Bat-R_sinicus|Yunnan-Kunming|KY417148|2013-04-17"/>
		<taxon idref="Rs4255|Bat-R_sinicus|Yunnan-Kunming|KY417149|2013-04-17"/>
		<taxon idref="Rs4874|Bat-R_sinicus|Yunnan-Kunming|KY417150|2013-07-21"/>
		<taxon idref="Rs672|Bat-R_sinicus|Guizhou|FJ588686|2006-09"/>
		<taxon idref="Rs7327|Bat-R_sinicus|Yunnan--Kunming|KY417151|2014-10-24"/>
		<taxon idref="Rs9401|Bat-R_sinicus|Yunnan-Kunming|KY417152|2015-10-16"/>
		<taxon idref="RsSHC014|Bat-R_sinicus|Yunnan-Kunming|KC881005|2011-04-17"/>
		<taxon idref="SC2018|Bat-R_spp|Sichuan|MK211374|2016-10"/>
		<taxon idref="SX2013|Bat-R_ferrumequinum|Shanxi|KJ473813|2013-11"/>
		<taxon idref="WIV16|Bat-R_sinicus|Yunnan-Kunming|KT444582|2013-07-21"/>
		<taxon idref="WIV1|Bat-R_sinicus|Yunnan-Kunming|KF367457|2012-09"/>
		<taxon idref="Wuhan-Hu-1|SARS-CoV-2|Wuhan|MN908947|2019-12"/>
		<taxon idref="YN2013|Bat-R_sinicus|Yunnan|KJ473816|2010-12"/>
		<taxon idref="YN2018A|Bat-R_affinis|Yunnan|MK211375|2016-09"/>
		<taxon idref="YN2018B|Bat-R_affinis|Yunnan|MK211376|2016-09"/>
		<taxon idref="YN2018C|Bat-R_affinis|Yunnan-Kunming|MK211377|2016-09"/>
		<taxon idref="YN2018D|Bat-R_affinis|Yunnan|MK211378|2016-09"/>
		<taxon idref="YNLF_31C|Bat-R_Ferrumequinum|Yunnan-Lufeng|KP886808|2013-05-23"/>
		<taxon idref="YNLF_34C|Bat-R_Ferrumequinum|Yunnan-Lufeng|KP886809|2013-05-23"/>
		<taxon idref="Yunnan2011|Bat-Chaerephon_plicata|Yunnan|JX993988|2011-11"/>
	</taxa>
	

	<!-- The sequence alignment (each sequence refers to a taxon above).         -->
	<!-- ntax=69 nchar=9378                                                      -->
	<alignment id="alignment" dataType="nucleotide">
		<sequence>
			<taxon idref="RpShaanxi2011|Bat-R_pusillus|Shaanxi|JX993987|2011-09"/>

		</sequence>
		<sequence>
			<taxon idref="HuB2013|Bat-Bat-R_sinicus|Hubei|KJ473814|2013-04"/>

		</sequence>
		<sequence>
			<taxon idref="279_2005|Bat-R_macrotis|Hubei|DQ648857|2004-11"/>

		</sequence>
		<sequence>
			<taxon idref="Rm1|Bat-R_macrotis|Hubei|DQ412043|2004-11"/>

		</sequence>
		<sequence>
			<taxon idref="Longquan_140|Bat-R_monoceros|China|KF294457|2012"/>

		</sequence>
		<sequence>
			<taxon idref="HKU3-1|Bat-R_sinicus|Hong_Kong|DQ022305|2005-02-17"/>

		</sequence>
		<sequence>
			<taxon idref="HKU3-3|Bat-R_sinicus|Hong_Kong|DQ084200|2005-03-17"/>

		</sequence>
		<sequence>
			<taxon idref="HKU3-2|Bat-R_sinicus|Hong_Kong|DQ084199|2005-02-24"/>

		</sequence>
		<sequence>
			<taxon idref="HKU3-4|Bat-R_sinicus|Hong_Kong|GQ153539|2005-07-20"/>

		</sequence>
		<sequence>
			<taxon idref="HKU3-6|Bat-R_sinicus|Hong_Kong|GQ153541|2005-12-16"/>

		</sequence>
		<sequence>
			<taxon idref="HKU3-5|Bat-R_sinicus|Hong_Kong|GQ153540|2005-09-20"/>

		</sequence>
		<sequence>
			<taxon idref="HKU3-10|Bat-R_sinicus|Hong_Kong|GQ153545|2006-10-28"/>

		</sequence>
		<sequence>
			<taxon idref="HKU3-9|Bat-R_sinicus|Hong_Kong|GQ153544|2006-10-28"/>

		</sequence>
		<sequence>
			<taxon idref="HKU3-11|Bat-R_sinicus|Hong_King|GQ153546|2007-03-07"/>

		</sequence>
		<sequence>
			<taxon idref="HKU3-13|Bat-R_sinicus|Hong_Kong|GQ153548|2007-11-15"/>

		</sequence>
		<sequence>
			<taxon idref="HKU3-12|Bat-R_sinicus|Hong_Kong|GQ153547|2007-05-15"/>

		</sequence>
		<sequence>
			<taxon idref="HKU3-7|Bat-R_sinicus|Guangdong|GQ153542|2006-02-15"/>

		</sequence>
		<sequence>
			<taxon idref="HKU3-8|Bat-R_sinicus|Guangdong|GQ153543|2006-02-15"/>

		</sequence>
		<sequence>
			<taxon idref="GX2013|Bat-R_sinicus|Guangxi|KJ473815|2012-11"/>

		</sequence>
		<sequence>
			<taxon idref="Rp3|Bat-R_pearsoni|Guangxi-Nanning|DQ071615|2004-12"/>

		</sequence>
		<sequence>
			<taxon idref="Rf4092|Bat-R_ferrumequinum|Yunnan-Kunming|KY417145|2012-09-18"/>

		</sequence>
		<sequence>
			<taxon idref="YN2013|Bat-R_sinicus|Yunnan|KJ473816|2010-12"/>

		</sequence>
		<sequence>
			<taxon idref="Anlong-103|Bat-R_sinicus|Guizhou-Anlong|KY770858|2013"/>

		</sequence>
		<sequence>
			<taxon idref="Anlong-112|Bat-R_sinicus|Guizhou-Anlong|KY770859|2013"/>

		</sequence>
		<sequence>
			<taxon idref="Rs4231|Bat-R_sinicus|Yunnan-Kunming|KY417146|2013-04-17"/>

		</sequence>
		<sequence>
			<taxon idref="WIV16|Bat-R_sinicus|Yunnan-Kunming|KT444582|2013-07-21"/>

		</sequence>
		<sequence>
			<taxon idref="Rs4874|Bat-R_sinicus|Yunnan-Kunming|KY417150|2013-07-21"/>

		</sequence>
		<sequence>
			<taxon idref="YN2018B|Bat-R_affinis|Yunnan|MK211376|2016-09"/>

		</sequence>
		<sequence>
			<taxon idref="Rs7327|Bat-R_sinicus|Yunnan--Kunming|KY417151|2014-10-24"/>

		</sequence>
		<sequence>
			<taxon idref="Rs9401|Bat-R_sinicus|Yunnan-Kunming|KY417152|2015-10-16"/>

		</sequence>
		<sequence>
			<taxon idref="RsSHC014|Bat-R_sinicus|Yunnan-Kunming|KC881005|2011-04-17"/>

		</sequence>
		<sequence>
			<taxon idref="Rs3367|Bat-R_sinicus|Yunnan-Kunming|KC881006|2012-03-19"/>

		</sequence>
		<sequence>
			<taxon idref="WIV1|Bat-R_sinicus|Yunnan-Kunming|KF367457|2012-09"/>

		</sequence>
		<sequence>
			<taxon idref="Rs4084|Bat-R_sinicus|Yunnan-Kunming|KY417144|2012-09-18"/>

		</sequence>
		<sequence>
			<taxon idref="YN2018C|Bat-R_affinis|Yunnan-Kunming|MK211377|2016-09"/>

		</sequence>
		<sequence>
			<taxon idref="As6526|Bat-Aselliscus_stoliczkanus|Yunnan-Kunming|KY417142|2014-05-12"/>

		</sequence>
		<sequence>
			<taxon idref="Rs4237|Bat-R_sinicus|Yunnan-Kunming|KY417147|2013-04-17"/>

		</sequence>
		<sequence>
			<taxon idref="Rs4247|Bat-R_sinicus|Yunnan-Kunming|KY417148|2013-04-17"/>

		</sequence>
		<sequence>
			<taxon idref="YN2018A|Bat-R_affinis|Yunnan|MK211375|2016-09"/>

		</sequence>
		<sequence>
			<taxon idref="YN2018D|Bat-R_affinis|Yunnan|MK211378|2016-09"/>

		</sequence>
		<sequence>
			<taxon idref="Rs4081|Bat-R_sinicus|Yunnan-Kunming|KY417143|2012-09-18"/>

		</sequence>
		<sequence>
			<taxon idref="Rs4255|Bat-R_sinicus|Yunnan-Kunming|KY417149|2013-04-17"/>

		</sequence>
		<sequence>
			<taxon idref="Rs672|Bat-R_sinicus|Guizhou|FJ588686|2006-09"/>

		</sequence>
		<sequence>
			<taxon idref="HSZ-Cc|SARS-CoV-1|Guangzhou|AY394995|2002"/>

		</sequence>
		<sequence>
			<taxon idref="F46|Bat-R_pusillus|Yunnan|KU973692|2012"/>

		</sequence>
		<sequence>
			<taxon idref="YNLF_31C|Bat-R_Ferrumequinum|Yunnan-Lufeng|KP886808|2013-05-23"/>

		</sequence>
		<sequence>
			<taxon idref="YNLF_34C|Bat-R_Ferrumequinum|Yunnan-Lufeng|KP886809|2013-05-23"/>

		</sequence>
		<sequence>
			<taxon idref="LYRa11|Bat-R_affinis|Yunnan-Baoshan|KF569996|2011"/>

		</sequence>
		<sequence>
			<taxon idref="Yunnan2011|Bat-Chaerephon_plicata|Yunnan|JX993988|2011-11"/>

		</sequence>
		<sequence>
			<taxon idref="SC2018|Bat-R_spp|Sichuan|MK211374|2016-10"/>

		</sequence>
		<sequence>
			<taxon idref="JL2012|Bat-R_ferrumequinum|Jilin|KJ473811|2012-10"/>

		</sequence>
		<sequence>
			<taxon idref="JTMC15|Bat-R_ferrumequinum|Jilin|KU182964|2013-10"/>

		</sequence>
		<sequence>
			<taxon idref="HeB2013|Bat-R_ferrumequinum|Hebei|KJ473812|2013-04"/>

		</sequence>
		<sequence>
			<taxon idref="SX2013|Bat-R_ferrumequinum|Shanxi|KJ473813|2013-11"/>

		</sequence>
		<sequence>
			<taxon idref="Jiyuan-84|Bat-R_ferrumequinum|Henan-Jiyuan|KY770860|2012"/>

		</sequence>
		<sequence>
			<taxon idref="Rf1|Bat-R_ferrumequinum|Hubei-Yichang|DQ412042|2004-11"/>

		</sequence>
		<sequence>
			<taxon idref="CoVZC45|Bat-R_sinicus|Zhoushan-Dinghai|MG772933|2017-02"/>

		</sequence>
		<sequence>
			<taxon idref="CoVZXC21|Bat-R_sinicus|Zhoushan-Dinghai|MG772934|2015-07"/>

		</sequence>
		<sequence>
			<taxon idref="Wuhan-Hu-1|SARS-CoV-2|Wuhan|MN908947|2019-12"/>

		</sequence>
		<sequence>
			<taxon idref="RaTG13|Bat-R_affinis|Yunnan|EPI_ISL_402131|2013-07-24"/>

		</sequence>
		<sequence>
			<taxon idref="RmYN02|EPI_ISL_412977|China|Yunnan|Xishuangbanna|2019-06-25"/>

		</sequence>
		<sequence>
			<taxon idref="Pangolin-CoV|pangolin|Guandong|EPI_ISL_410721|2020-02-16"/>
			
		</sequence>
		<sequence>
			<taxon idref="P4L|pangolin|Guangxi|EPI_ISL_410538|2017"/>

		</sequence>
		<sequence>
			<taxon idref="P5L|pangolin|Guangxi||EPI_ISL_410540|2017"/>

		</sequence>
		<sequence>
			<taxon idref="P5E|pangolin|Guangxi|EPI_ISL_410541|2017"/>

		</sequence>
		<sequence>
			<taxon idref="P1E|pangolin|Guangxi|EPI_ISL_410539|2017"/>

		</sequence>
		<sequence>
			<taxon idref="P2V|pangolin|Guangxi|EPI_ISL_410542|2017"/>

		</sequence>
		<sequence>
			<taxon idref="BtKY72|Bat-R_spp|Kenya|KY352407|2007-10"/>

		</sequence>
		<sequence>
			<taxon idref="BM48-31|Bat-R_blasii|Bulgaria|NC_014470|2008-04"/>

		</sequence>
	</alignment>
	
	

	<!-- The unique patterns for codon position 1                                -->

	<!-- The unique patterns from 1 to end every 3                               -->
	<!-- npatterns=408                                                           -->
	<patterns id="CP1.patterns" from="1" every="3" strip="false">
		<alignment idref="alignment"/>
	</patterns>

	<!-- The unique patterns for codon position 2                                -->

	<!-- The unique patterns from 2 to end every 3                               -->
	<!-- npatterns=190                                                           -->
	<patterns id="CP2.patterns" from="2" every="3" strip="false">
		<alignment idref="alignment"/>
	</patterns>

	<!-- The unique patterns for codon position 3                                -->

	<!-- The unique patterns from 3 to end every 3                               -->
	<!-- npatterns=2227                                                          -->
	<patterns id="CP3.patterns" from="3" every="3" strip="false">
		<alignment idref="alignment"/>
	</patterns>
	

	<!-- A prior assumption that the population size has remained constant       -->
	<!-- throughout the time spanned by the genealogy.                           -->
	<constantSize id="constant" units="years">
		<populationSize>
			<parameter id="constant.popSize" value="200.0" lower="0.0"/>
		</populationSize>
	</constantSize>
	

	<!-- Generate a random starting tree under the coalescent process            -->
<!--
	<coalescentSimulator id="startingTree">
		<coalescentSimulator>
			<coalescentSimulator>
				<taxa idref="nCoV"/>
				<constantSize idref="constant"/>
			</coalescentSimulator>
			<taxa idref="ingroup"/>
			<constantSize idref="constant"/>
		</coalescentSimulator>
		<taxa idref="taxa"/>
		<constantSize idref="constant"/>
	</coalescentSimulator>
-->
	
	<newick id="startingTree">
		(((((((((((((((('Rs3367|Bat-R_sinicus|Yunnan-Kunming|KC881006|2012-03-19':0.9504438342688406,'WIV1|Bat-R_sinicus|Yunnan-Kunming|KF367457|2012-09':1.4486207290913722):3.7479658056055136,'RsSHC014|Bat-R_sinicus|Yunnan-Kunming|KC881005|2011-04-17':3.775705844680216):0.518227370000254,'Rs4084|Bat-R_sinicus|Yunnan-Kunming|KY417144|2012-09-18':5.716637009874608):31.76651393087392,'As6526|Bat-Aselliscus_stoliczkanus|Yunnan-Kunming|KY417142|2014-05-12':39.128940296239236):18.940189924449378,((('Rs9401|Bat-R_sinicus|Yunnan-Kunming|KY417152|2015-10-16':9.483166250199899,'Rs7327|Bat-R_sinicus|Yunnan--Kunming|KY417151|2014-10-24':8.505084058419213):23.63506625859936,'YN2018C|Bat-R_affinis|Yunnan-Kunming|MK211377|2016-09':34.007598570784516):19.533467254741986,('YN2018D|Bat-R_affinis|Yunnan|MK211378|2016-09':35.037291509445666,'YN2018B|Bat-R_affinis|Yunnan|MK211376|2016-09':35.04910317158141):18.496630675230186):6.847567443448618):18.13176485778093,'YN2013|Bat-R_sinicus|Yunnan|KJ473816|2010-12':72.81410050737878):23.20252879393395,'Rf4092|Bat-R_ferrumequinum|Yunnan-Kunming|KY417145|2012-09-18':97.75763451691279):12.707357363247638,(((((('WIV16|Bat-R_sinicus|Yunnan-Kunming|KT444582|2013-07-21':3.5153726719960368,'Rs4874|Bat-R_sinicus|Yunnan-Kunming|KY417150|2013-07-21':3.5153726719960368):35.34200023435291,'Rs4231|Bat-R_sinicus|Yunnan-Kunming|KY417146|2013-04-17':38.59709893374635):7.118071266348757,'Rs4255|Bat-R_sinicus|Yunnan-Kunming|KY417149|2013-04-17':45.71517020009511):9.5583260803947,'Rs4247|Bat-R_sinicus|Yunnan-Kunming|KY417148|2013-04-17':55.27349628048981):16.804079472662252,'Rs4081|Bat-R_sinicus|Yunnan-Kunming|KY417143|2012-09-18':71.5002795483462):20.41668590240438,'Rs4237|Bat-R_sinicus|Yunnan-Kunming|KY417147|2013-04-17':92.49426165555644):18.548026429409845):12.737606702884705,(((('Anlong-103|Bat-R_sinicus|Guizhou-Anlong|KY770858|2013':1.5057712791161597,'Anlong-112|Bat-R_sinicus|Guizhou-Anlong|KY770859|2013':1.0585313690320488):72.73292880343148,'YN2018A|Bat-R_affinis|Yunnan|MK211375|2016-09':77.20978141778069):20.547558379995365,'Rs672|Bat-R_sinicus|Guizhou|FJ588686|2006-09':87.78427708206837):21.72383228322053,('Rp3|Bat-R_pearsoni|Guangxi-Nanning|DQ071615|2004-12':81.1706742175483,'GX2013|Bat-R_sinicus|Guangxi|KJ473815|2012-11':89.15210034742191):26.527989224648152):7.718571859467346):24.846272498362566,('YNLF_31C|Bat-R_Ferrumequinum|Yunnan-Lufeng|KP886808|2013-05-23':3.70778651817427,'YNLF_34C|Bat-R_Ferrumequinum|Yunnan-Lufeng|KP886809|2013-05-23':3.70778651817427):145.01701090502553):19.391258412580783,('HSZ-Cc|SARS-CoV-1|Guangzhou|AY394995|2002':131.21022534835313,'F46|Bat-R_pusillus|Yunnan|KU973692|2012':141.06379299281198):26.046050813350092):71.47869839072052,'SC2018|Bat-R_spp|Sichuan|MK211374|2016-10':243.00809552251178):165.37974808933592,('LYRa11|Bat-R_affinis|Yunnan-Baoshan|KF569996|2011':221.71083525875954,'Yunnan2011|Bat-Chaerephon_plicata|Yunnan|JX993988|2011-11':222.56489347979988):180.888902422187):216.55627715992222,(((((((((((('HKU3-10|Bat-R_sinicus|Hong_Kong|GQ153545|2006-10-28':0.0994881794546405,'HKU3-9|Bat-R_sinicus|Hong_Kong|GQ153544|2006-10-28':0.0994881794546405):0.5698467070704591,'HKU3-11|Bat-R_sinicus|Hong_King|GQ153546|2007-03-07':1.0254992700865628):0.8892750006046519,('HKU3-13|Bat-R_sinicus|Hong_Kong|GQ153548|2007-11-15':2.5196071994475435,'HKU3-5|Bat-R_sinicus|Hong_Kong|GQ153540|2005-09-20':0.36618254191325583):0.08831775617532323):0.41314417420118765,'HKU3-2|Bat-R_sinicus|Hong_Kong|DQ084199|2005-02-24':0.29778145859101635):0.5899700822374232,'HKU3-4|Bat-R_sinicus|Hong_Kong|GQ153539|2005-07-20':1.2877515408285305):1.6274281483874944,'HKU3-6|Bat-R_sinicus|Hong_Kong|GQ153541|2005-12-16':3.323398867298188):1.9529753803209182,('HKU3-3|Bat-R_sinicus|Hong_Kong|DQ084200|2005-03-17':0.26531767325731614,'HKU3-1|Bat-R_sinicus|Hong_Kong|DQ022305|2005-02-17':0.1886053444901723):4.260371642854951):91.89697424244336,'HKU3-12|Bat-R_sinicus|Hong_Kong|GQ153547|2007-05-15':98.58430739417199):17.897111363153982,('HKU3-8|Bat-R_sinicus|Guangdong|GQ153543|2006-02-15':0.5938112451011932,'HKU3-7|Bat-R_sinicus|Guangdong|GQ153542|2006-02-15':0.5938112451011932):114.64377189578656):118.37853115682526,'Longquan_140|Bat-R_monoceros|China|KF294457|2012':239.62453860835925):64.59930637050053,('CoVZXC21|Bat-R_sinicus|Zhoushan-Dinghai|MG772934|2015-07':156.59365975795512,'CoVZC45|Bat-R_sinicus|Zhoushan-Dinghai|MG772933|2017-02':158.22108479411122):151.0118448069084):211.03477242145738,(((((('HeB2013|Bat-R_ferrumequinum|Hebei|KJ473812|2013-04':10.562497905815473,'SX2013|Bat-R_ferrumequinum|Shanxi|KJ473813|2013-11':11.162727237909369):18.18361698884307,'Jiyuan-84|Bat-R_ferrumequinum|Henan-Jiyuan|KY770860|2012':28.157530011852767):85.97307880808656,('JL2012|Bat-R_ferrumequinum|Jilin|KJ473811|2012-10':3.4180811830864437,'JTMC15|Bat-R_ferrumequinum|Jilin|KU182964|2013-10':4.421127051019163):110.80873999543084):38.15899608267463,'Rf1|Bat-R_ferrumequinum|Hubei-Yichang|DQ412042|2004-11':144.46304708759388):164.11575956892483,'RpShaanxi2011|Bat-R_pusillus|Shaanxi|JX993987|2011-09':315.4148924632086):137.1942298473004,(('279_2005|Bat-R_macrotis|Hubei|DQ648857|2004-11':16.672263968263675,'Rm1|Bat-R_macrotis|Hubei|DQ412043|2004-11':16.659856688304792):237.70423395229355,'HuB2013|Bat-Bat-R_sinicus|Hubei|KJ473814|2013-04':262.75047668720816):191.41752076251498):62.2102124718341):105.01483296143078):530.249788207598,((((('P5L|pangolin|Guangxi||EPI_ISL_410540|2017':0.7258169018288627,'P4L|pangolin|Guangxi|EPI_ISL_410538|2017':0.09417076507746813):0.8006263118886356,'P5E|pangolin|Guangxi|EPI_ISL_410541|2017':1.3553325308093984):0.054642773992207516,'P1E|pangolin|Guangxi|EPI_ISL_410539|2017':1.3149031997300846):1.9381603321054093,'P2V|pangolin|Guangxi|EPI_ISL_410542|2017':3.293772077579805):1050.0051758334605,((('Wuhan-Hu-1|SARS-CoV-2|Wuhan|MN908947|2019-12':88.22523553525093,'RmYN02|EPI_ISL_412977|China|Yunnan|Xishuangbanna|2019-06-25':87.77078430941027):40.34002960133235,'RaTG13|Bat-R_affinis|Yunnan|EPI_ISL_402131|2013-07-24':122.19026596553712):425.997565041847,'Pangolin-CoV|pangolin|Guandong|EPI_ISL_410721|2020-02-16':554.7546099579044):500.9460032599968):102.81659642967497):377.69482900446405,('BM48-31|Bat-R_blasii|Bulgaria|NC_014470|2008-04':1349.8527917037297,'BtKY72|Bat-R_spp|Kenya|KY352407|2007-10':1349.052073503797):174.85365148437245);
	</newick>
	

	<!-- Generate a tree model                                                   -->
	<treeModel id="treeModel">
		<coalescentTree idref="startingTree"/>
		<rootHeight>
			<parameter id="treeModel.rootHeight"/>
		</rootHeight>
		<nodeHeights internalNodes="true">
			<parameter id="treeModel.internalNodeHeights"/>
		</nodeHeights>
		<nodeHeights internalNodes="true" rootNode="true">
			<parameter id="treeModel.allInternalNodeHeights"/>
		</nodeHeights>

		<!-- START Tip date sampling                                                 -->
		<leafHeight taxon="RpShaanxi2011|Bat-R_pusillus|Shaanxi|JX993987|2011-09">
			<parameter id="age(RpShaanxi2011|Bat-R_pusillus|Shaanxi|JX993987|2011-09)"/>
		</leafHeight>
		<leafHeight taxon="HuB2013|Bat-Bat-R_sinicus|Hubei|KJ473814|2013-04">
			<parameter id="age(HuB2013|Bat-Bat-R_sinicus|Hubei|KJ473814|2013-04)"/>
		</leafHeight>
		<leafHeight taxon="279_2005|Bat-R_macrotis|Hubei|DQ648857|2004-11">
			<parameter id="age(279_2005|Bat-R_macrotis|Hubei|DQ648857|2004-11)"/>
		</leafHeight>
		<leafHeight taxon="Rm1|Bat-R_macrotis|Hubei|DQ412043|2004-11">
			<parameter id="age(Rm1|Bat-R_macrotis|Hubei|DQ412043|2004-11)"/>
		</leafHeight>
		<leafHeight taxon="Longquan_140|Bat-R_monoceros|China|KF294457|2012">
			<parameter id="age(Longquan_140|Bat-R_monoceros|China|KF294457|2012)"/>
		</leafHeight>
		<leafHeight taxon="GX2013|Bat-R_sinicus|Guangxi|KJ473815|2012-11">
			<parameter id="age(GX2013|Bat-R_sinicus|Guangxi|KJ473815|2012-11)"/>
		</leafHeight>
		<leafHeight taxon="Rp3|Bat-R_pearsoni|Guangxi-Nanning|DQ071615|2004-12">
			<parameter id="age(Rp3|Bat-R_pearsoni|Guangxi-Nanning|DQ071615|2004-12)"/>
		</leafHeight>
		<leafHeight taxon="YN2013|Bat-R_sinicus|Yunnan|KJ473816|2010-12">
			<parameter id="age(YN2013|Bat-R_sinicus|Yunnan|KJ473816|2010-12)"/>
		</leafHeight>
		<leafHeight taxon="Anlong-103|Bat-R_sinicus|Guizhou-Anlong|KY770858|2013">
			<parameter id="age(Anlong-103|Bat-R_sinicus|Guizhou-Anlong|KY770858|2013)"/>
		</leafHeight>
		<leafHeight taxon="Anlong-112|Bat-R_sinicus|Guizhou-Anlong|KY770859|2013">
			<parameter id="age(Anlong-112|Bat-R_sinicus|Guizhou-Anlong|KY770859|2013)"/>
		</leafHeight>
		<leafHeight taxon="YN2018B|Bat-R_affinis|Yunnan|MK211376|2016-09">
			<parameter id="age(YN2018B|Bat-R_affinis|Yunnan|MK211376|2016-09)"/>
		</leafHeight>
		<leafHeight taxon="WIV1|Bat-R_sinicus|Yunnan-Kunming|KF367457|2012-09">
			<parameter id="age(WIV1|Bat-R_sinicus|Yunnan-Kunming|KF367457|2012-09)"/>
		</leafHeight>
		<leafHeight taxon="YN2018C|Bat-R_affinis|Yunnan-Kunming|MK211377|2016-09">
			<parameter id="age(YN2018C|Bat-R_affinis|Yunnan-Kunming|MK211377|2016-09)"/>
		</leafHeight>
		<leafHeight taxon="YN2018A|Bat-R_affinis|Yunnan|MK211375|2016-09">
			<parameter id="age(YN2018A|Bat-R_affinis|Yunnan|MK211375|2016-09)"/>
		</leafHeight>
		<leafHeight taxon="YN2018D|Bat-R_affinis|Yunnan|MK211378|2016-09">
			<parameter id="age(YN2018D|Bat-R_affinis|Yunnan|MK211378|2016-09)"/>
		</leafHeight>
		<leafHeight taxon="Rs672|Bat-R_sinicus|Guizhou|FJ588686|2006-09">
			<parameter id="age(Rs672|Bat-R_sinicus|Guizhou|FJ588686|2006-09)"/>
		</leafHeight>
		<leafHeight taxon="HSZ-Cc|SARS-CoV-1|Guangzhou|AY394995|2002">
			<parameter id="age(HSZ-Cc|SARS-CoV-1|Guangzhou|AY394995|2002)"/>
		</leafHeight>
		<leafHeight taxon="F46|Bat-R_pusillus|Yunnan|KU973692|2012">
			<parameter id="age(F46|Bat-R_pusillus|Yunnan|KU973692|2012)"/>
		</leafHeight>
		<leafHeight taxon="LYRa11|Bat-R_affinis|Yunnan-Baoshan|KF569996|2011">
			<parameter id="age(LYRa11|Bat-R_affinis|Yunnan-Baoshan|KF569996|2011)"/>
		</leafHeight>
		<leafHeight taxon="Yunnan2011|Bat-Chaerephon_plicata|Yunnan|JX993988|2011-11">
			<parameter id="age(Yunnan2011|Bat-Chaerephon_plicata|Yunnan|JX993988|2011-11)"/>
		</leafHeight>
		<leafHeight taxon="SC2018|Bat-R_spp|Sichuan|MK211374|2016-10">
			<parameter id="age(SC2018|Bat-R_spp|Sichuan|MK211374|2016-10)"/>
		</leafHeight>
		<leafHeight taxon="JL2012|Bat-R_ferrumequinum|Jilin|KJ473811|2012-10">
			<parameter id="age(JL2012|Bat-R_ferrumequinum|Jilin|KJ473811|2012-10)"/>
		</leafHeight>
		<leafHeight taxon="JTMC15|Bat-R_ferrumequinum|Jilin|KU182964|2013-10">
			<parameter id="age(JTMC15|Bat-R_ferrumequinum|Jilin|KU182964|2013-10)"/>
		</leafHeight>
		<leafHeight taxon="HeB2013|Bat-R_ferrumequinum|Hebei|KJ473812|2013-04">
			<parameter id="age(HeB2013|Bat-R_ferrumequinum|Hebei|KJ473812|2013-04)"/>
		</leafHeight>
		<leafHeight taxon="SX2013|Bat-R_ferrumequinum|Shanxi|KJ473813|2013-11">
			<parameter id="age(SX2013|Bat-R_ferrumequinum|Shanxi|KJ473813|2013-11)"/>
		</leafHeight>
		<leafHeight taxon="Jiyuan-84|Bat-R_ferrumequinum|Henan-Jiyuan|KY770860|2012">
			<parameter id="age(Jiyuan-84|Bat-R_ferrumequinum|Henan-Jiyuan|KY770860|2012)"/>
		</leafHeight>
		<leafHeight taxon="Rf1|Bat-R_ferrumequinum|Hubei-Yichang|DQ412042|2004-11">
			<parameter id="age(Rf1|Bat-R_ferrumequinum|Hubei-Yichang|DQ412042|2004-11)"/>
		</leafHeight>
		<leafHeight taxon="CoVZC45|Bat-R_sinicus|Zhoushan-Dinghai|MG772933|2017-02">
			<parameter id="age(CoVZC45|Bat-R_sinicus|Zhoushan-Dinghai|MG772933|2017-02)"/>
		</leafHeight>
		<leafHeight taxon="CoVZXC21|Bat-R_sinicus|Zhoushan-Dinghai|MG772934|2015-07">
			<parameter id="age(CoVZXC21|Bat-R_sinicus|Zhoushan-Dinghai|MG772934|2015-07)"/>
		</leafHeight>
		<leafHeight taxon="Wuhan-Hu-1|SARS-CoV-2|Wuhan|MN908947|2019-12">
			<parameter id="age(Wuhan-Hu-1|SARS-CoV-2|Wuhan|MN908947|2019-12)"/>
		</leafHeight>
		<leafHeight taxon="P4L|pangolin|Guangxi|EPI_ISL_410538|2017">
			<parameter id="age(P4L|pangolin|Guangxi|EPI_ISL_410538|2017)"/>
		</leafHeight>
		<leafHeight taxon="P5L|pangolin|Guangxi||EPI_ISL_410540|2017">
			<parameter id="age(P5L|pangolin|Guangxi||EPI_ISL_410540|2017)"/>
		</leafHeight>
		<leafHeight taxon="P5E|pangolin|Guangxi|EPI_ISL_410541|2017">
			<parameter id="age(P5E|pangolin|Guangxi|EPI_ISL_410541|2017)"/>
		</leafHeight>
		<leafHeight taxon="P1E|pangolin|Guangxi|EPI_ISL_410539|2017">
			<parameter id="age(P1E|pangolin|Guangxi|EPI_ISL_410539|2017)"/>
		</leafHeight>
		<leafHeight taxon="P2V|pangolin|Guangxi|EPI_ISL_410542|2017">
			<parameter id="age(P2V|pangolin|Guangxi|EPI_ISL_410542|2017)"/>
		</leafHeight>
		<leafHeight taxon="BtKY72|Bat-R_spp|Kenya|KY352407|2007-10">
			<parameter id="age(BtKY72|Bat-R_spp|Kenya|KY352407|2007-10)"/>
		</leafHeight>
		<leafHeight taxon="BM48-31|Bat-R_blasii|Bulgaria|NC_014470|2008-04">
			<parameter id="age(BM48-31|Bat-R_blasii|Bulgaria|NC_014470|2008-04)"/>
		</leafHeight>

		<!-- END Tip date sampling                                                   -->

	</treeModel>

	<!-- Statistic for sum of the branch lengths of the tree (tree length)       -->
	<treeLengthStatistic id="treeLength">
		<treeModel idref="treeModel"/>
	</treeLengthStatistic>

	<!-- Statistic for time of most recent common ancestor of tree               -->
	<tmrcaStatistic id="age(root)" absolute="true">
		<treeModel idref="treeModel"/>
	</tmrcaStatistic>
	

	<!-- Taxon Sets                                                              -->
	
	<tmrcaStatistic id="tmrca(RaTG13_SC2)" absolute="false" includeStem="false">
		<mrca>
			<taxa idref="RaTG13_SC2"/>
		</mrca>
		<treeModel idref="treeModel"/>
	</tmrcaStatistic>
	<tmrcaStatistic id="age(RaTG13_SC2)" absolute="true" includeStem="false">
		<mrca>
			<taxa idref="RaTG13_SC2"/>
		</mrca>
		<treeModel idref="treeModel"/>
	</tmrcaStatistic>
	<tmrcaStatistic id="tmrca(RmYN02_SC2)" absolute="false" includeStem="false">
		<mrca>
			<taxa idref="RmYN02_SC2"/>
		</mrca>
		<treeModel idref="treeModel"/>
	</tmrcaStatistic>
	<tmrcaStatistic id="age(RmYN02_SC2)" absolute="true" includeStem="false">
		<mrca>
			<taxa idref="RmYN02_SC2"/>
		</mrca>
		<treeModel idref="treeModel"/>
	</tmrcaStatistic>
	<tmrcaStatistic id="tmrca(nCoV)" absolute="false" includeStem="false">
		<mrca>
			<taxa idref="nCoV"/>
		</mrca>
		<treeModel idref="treeModel"/>
	</tmrcaStatistic>
	<tmrcaStatistic id="age(nCoV)" absolute="true" includeStem="false">
		<mrca>
			<taxa idref="nCoV"/>
		</mrca>
		<treeModel idref="treeModel"/>
	</tmrcaStatistic>
	<monophylyStatistic id="monophyly(nCoV)">
		<mrca>
			<taxa idref="nCoV"/>
		</mrca>
		<treeModel idref="treeModel"/>
	</monophylyStatistic>
	<tmrcaStatistic id="tmrca(panGD_SC2)" absolute="false" includeStem="false">
		<mrca>
			<taxa idref="panGD_SC2"/>
		</mrca>
		<treeModel idref="treeModel"/>
	</tmrcaStatistic>
	<tmrcaStatistic id="age(panGD_SC2)" absolute="true" includeStem="false">
		<mrca>
			<taxa idref="panGD_SC2"/>
		</mrca>
		<treeModel idref="treeModel"/>
	</tmrcaStatistic>
	<tmrcaStatistic id="tmrca(ingroup)" absolute="false" includeStem="false">
		<mrca>
			<taxa idref="ingroup"/>
		</mrca>
		<treeModel idref="treeModel"/>
	</tmrcaStatistic>
	<tmrcaStatistic id="age(ingroup)" absolute="true" includeStem="false">
		<mrca>
			<taxa idref="ingroup"/>
		</mrca>
		<treeModel idref="treeModel"/>
	</tmrcaStatistic>
	<monophylyStatistic id="monophyly(ingroup)">
		<mrca>
			<taxa idref="ingroup"/>
		</mrca>
		<treeModel idref="treeModel"/>
	</monophylyStatistic>

	<!-- Generate a coalescent likelihood                                        -->
	<coalescentLikelihood id="coalescent">
		<model>
			<constantSize idref="constant"/>
		</model>
		<populationTree>
			<treeModel idref="treeModel"/>
		</populationTree>
	</coalescentLikelihood>
	

	<!-- The a priori local clock model (Yoder & Yang, 2000)                     -->
	<localClockModel id="branchRates">
		<treeModel idref="treeModel"/>
		<rate>
			<parameter id="clock.rate" value="0.0005" lower="0.0"/>
		</rate>
		<clade includeStem="true" excludeClade="false">
			<parameter id="nCoV.rate" value="0.0008" lower="0.0"/>
			<taxa idref="nCoV"/>
		</clade>
	</localClockModel>
	
	<rateStatistic id="meanRate" name="meanRate" mode="mean" internal="true" external="true">
		<treeModel idref="treeModel"/>
		<localClockModel idref="branchRates"/>
	</rateStatistic>
	
	<rateStatistic id="coefficientOfVariation" name="coefficientOfVariation" mode="coefficientOfVariation" internal="true" external="true">
		<treeModel idref="treeModel"/>
		<localClockModel idref="branchRates"/>
	</rateStatistic>
	
	<rateCovarianceStatistic id="covariance" name="covariance">
		<treeModel idref="treeModel"/>
		<localClockModel idref="branchRates"/>
	</rateCovarianceStatistic>
	

	<!-- The general time reversible (GTR) substitution model                    -->
	<gtrModel id="CP1.gtr">
		<frequencies>
			<frequencyModel dataType="nucleotide">
				<patterns idref="CP1.patterns"/>
				<alignment idref="alignment"/>
				<frequencies>
					<parameter id="CP1.frequencies" dimension="4"/>
				</frequencies>
			</frequencyModel>
		</frequencies>
		<rates>
			<parameter id="CP1.gtr.rates" dimension="6" value="1.0" lower="0.0"/>
		</rates>
	</gtrModel>

	<!-- The general time reversible (GTR) substitution model                    -->
	<gtrModel id="CP2.gtr">
		<frequencies>
			<frequencyModel dataType="nucleotide">
				<patterns idref="CP2.patterns"/>
				<alignment idref="alignment"/>
				<frequencies>
					<parameter id="CP2.frequencies" dimension="4"/>
				</frequencies>
			</frequencyModel>
		</frequencies>
		<rates>
			<parameter id="CP2.gtr.rates" dimension="6" value="1.0" lower="0.0"/>
		</rates>
	</gtrModel>

	<!-- The general time reversible (GTR) substitution model                    -->
	<gtrModel id="CP3.gtr">
		<frequencies>
			<frequencyModel dataType="nucleotide">
				<patterns idref="CP3.patterns"/>
				<alignment idref="alignment"/>
				<frequencies>
					<parameter id="CP3.frequencies" dimension="4"/>
				</frequencies>
			</frequencyModel>
		</frequencies>
		<rates>
			<parameter id="CP3.gtr.rates" dimension="6" value="1.0" lower="0.0"/>
		</rates>
	</gtrModel>

	<!-- site model                                                              -->
	<siteModel id="CP1.siteModel">
		<substitutionModel>
			<gtrModel idref="CP1.gtr"/>
		</substitutionModel>
		<relativeRate weight="3.0">
			<parameter id="CP1.nu" value="0.3333333333333333" lower="0.0" upper="1.0"/>
		</relativeRate>
		<gammaShape gammaCategories="4">
			<parameter id="CP1.alpha" value="0.5" lower="0.0"/>
		</gammaShape>
	</siteModel>

	<!--                                                                         -->
	<statistic id="CP1.mu" name="mu">
		<siteModel idref="CP1.siteModel"/>
	</statistic>

	<!-- site model                                                              -->
	<siteModel id="CP2.siteModel">
		<substitutionModel>
			<gtrModel idref="CP2.gtr"/>
		</substitutionModel>
		<relativeRate weight="3.0">
			<parameter id="CP2.nu" value="0.3333333333333333" lower="0.0" upper="1.0"/>
		</relativeRate>
		<gammaShape gammaCategories="4">
			<parameter id="CP2.alpha" value="0.5" lower="0.0"/>
		</gammaShape>
	</siteModel>

	<!--                                                                         -->
	<statistic id="CP2.mu" name="mu">
		<siteModel idref="CP2.siteModel"/>
	</statistic>

	<!-- site model                                                              -->
	<siteModel id="CP3.siteModel">
		<substitutionModel>
			<gtrModel idref="CP3.gtr"/>
		</substitutionModel>
		<relativeRate weight="3.0">
			<parameter id="CP3.nu" value="0.3333333333333333" lower="0.0" upper="1.0"/>
		</relativeRate>
		<gammaShape gammaCategories="4">
			<parameter id="CP3.alpha" value="0.5" lower="0.0"/>
		</gammaShape>
	</siteModel>

	<!--                                                                         -->
	<statistic id="CP3.mu" name="mu">
		<siteModel idref="CP3.siteModel"/>
	</statistic>

	

	<!-- Collecting together relative rates for partitions                       -->
	<compoundParameter id="allNus">
		<parameter idref="CP1.nu"/>
		<parameter idref="CP2.nu"/>
		<parameter idref="CP3.nu"/>
	</compoundParameter>
	

	<!-- Likelihood for tree given sequence data                                 -->
	<treeDataLikelihood id="treeLikelihood" useAmbiguities="false">
		<partition>
			<patterns idref="CP1.patterns"/>
			<siteModel idref="CP1.siteModel"/>
		</partition>
		<partition>
			<patterns idref="CP2.patterns"/>
			<siteModel idref="CP2.siteModel"/>
		</partition>
		<partition>
			<patterns idref="CP3.patterns"/>
			<siteModel idref="CP3.siteModel"/>
		</partition>
		<treeModel idref="treeModel"/>
		<localClockModel idref="branchRates"/>
	</treeDataLikelihood>
	

	<!-- Define operators                                                        -->
	<operators id="operators" optimizationSchedule="default">
		<deltaExchange delta="0.01" weight="0.01">
			<parameter idref="CP1.gtr.rates"/>
		</deltaExchange>
		<deltaExchange delta="0.01" weight="0.01">
			<parameter idref="CP2.gtr.rates"/>
		</deltaExchange>
		<deltaExchange delta="0.01" weight="0.01">
			<parameter idref="CP3.gtr.rates"/>
		</deltaExchange>
		<scaleOperator scaleFactor="0.75" weight="0.01">
			<parameter idref="CP1.alpha"/>
		</scaleOperator>
		<scaleOperator scaleFactor="0.75" weight="0.01">
			<parameter idref="CP2.alpha"/>
		</scaleOperator>
		<scaleOperator scaleFactor="0.75" weight="0.01">
			<parameter idref="CP3.alpha"/>
		</scaleOperator>
		<scaleOperator scaleFactor="0.75" weight="30">
			<parameter idref="clock.rate"/>
		</scaleOperator>
		<scaleOperator scaleFactor="0.75" weight="12">
			<parameter idref="nCoV.rate"/>
		</scaleOperator>
		<upDownOperator scaleFactor="0.75" weight="50">
			<up>
				<parameter idref="clock.rate"/>
			</up>
			<down>
				<parameter idref="treeModel.allInternalNodeHeights"/>
			</down>
		</upDownOperator>
		<upDownOperator scaleFactor="0.75" weight="50">
			<up>
				<parameter idref="clock.rate"/>
			</up>
			<down>
				<parameter idref="constant.popSize"/>
			</down>
		</upDownOperator>
		<upDownOperator scaleFactor="0.75" weight="50">
			<up>
				<parameter idref="clock.rate"/>
				<parameter idref="nCoV.rate"/>
			</up>
			<down>
				<parameter idref="constant.popSize"/>
				<parameter idref="treeModel.allInternalNodeHeights"/>
			</down>
		</upDownOperator>
		<deltaExchange delta="0.01" weight="1">
			<parameter idref="allNus"/>
		</deltaExchange>
		<subtreeSlide size="1.0" gaussian="true" weight="30">
			<treeModel idref="treeModel"/>
		</subtreeSlide>
		<narrowExchange weight="30">
			<treeModel idref="treeModel"/>
		</narrowExchange>
		<wideExchange weight="3">
			<treeModel idref="treeModel"/>
		</wideExchange>
		<wilsonBalding weight="3">
			<treeModel idref="treeModel"/>
		</wilsonBalding>
		<scaleOperator scaleFactor="0.75" weight="3">
			<parameter idref="treeModel.rootHeight"/>
		</scaleOperator>
		<uniformOperator weight="30">
			<parameter idref="treeModel.internalNodeHeights"/>
		</uniformOperator>
		<scaleOperator scaleFactor="0.75" weight="3">
			<parameter idref="constant.popSize"/>
		</scaleOperator>
		<uniformOperator weight="0.01">
			<parameter idref="age(RpShaanxi2011|Bat-R_pusillus|Shaanxi|JX993987|2011-09)"/>
		</uniformOperator>
		<uniformOperator weight="0.01">
			<parameter idref="age(HuB2013|Bat-Bat-R_sinicus|Hubei|KJ473814|2013-04)"/>
		</uniformOperator>
		<uniformOperator weight="0.01">
			<parameter idref="age(279_2005|Bat-R_macrotis|Hubei|DQ648857|2004-11)"/>
		</uniformOperator>
		<uniformOperator weight="0.01">
			<parameter idref="age(Rm1|Bat-R_macrotis|Hubei|DQ412043|2004-11)"/>
		</uniformOperator>
		<uniformOperator weight="0.01">
			<parameter idref="age(Longquan_140|Bat-R_monoceros|China|KF294457|2012)"/>
		</uniformOperator>
		<uniformOperator weight="0.01">
			<parameter idref="age(GX2013|Bat-R_sinicus|Guangxi|KJ473815|2012-11)"/>
		</uniformOperator>
		<uniformOperator weight="0.01">
			<parameter idref="age(Rp3|Bat-R_pearsoni|Guangxi-Nanning|DQ071615|2004-12)"/>
		</uniformOperator>
		<uniformOperator weight="0.01">
			<parameter idref="age(YN2013|Bat-R_sinicus|Yunnan|KJ473816|2010-12)"/>
		</uniformOperator>
		<uniformOperator weight="0.01">
			<parameter idref="age(Anlong-103|Bat-R_sinicus|Guizhou-Anlong|KY770858|2013)"/>
		</uniformOperator>
		<uniformOperator weight="0.01">
			<parameter idref="age(Anlong-112|Bat-R_sinicus|Guizhou-Anlong|KY770859|2013)"/>
		</uniformOperator>
		<uniformOperator weight="0.01">
			<parameter idref="age(YN2018B|Bat-R_affinis|Yunnan|MK211376|2016-09)"/>
		</uniformOperator>
		<uniformOperator weight="0.01">
			<parameter idref="age(WIV1|Bat-R_sinicus|Yunnan-Kunming|KF367457|2012-09)"/>
		</uniformOperator>
		<uniformOperator weight="0.01">
			<parameter idref="age(YN2018C|Bat-R_affinis|Yunnan-Kunming|MK211377|2016-09)"/>
		</uniformOperator>
		<uniformOperator weight="0.01">
			<parameter idref="age(YN2018A|Bat-R_affinis|Yunnan|MK211375|2016-09)"/>
		</uniformOperator>
		<uniformOperator weight="0.01">
			<parameter idref="age(YN2018D|Bat-R_affinis|Yunnan|MK211378|2016-09)"/>
		</uniformOperator>
		<uniformOperator weight="0.01">
			<parameter idref="age(Rs672|Bat-R_sinicus|Guizhou|FJ588686|2006-09)"/>
		</uniformOperator>
		<uniformOperator weight="0.01">
			<parameter idref="age(HSZ-Cc|SARS-CoV-1|Guangzhou|AY394995|2002)"/>
		</uniformOperator>
		<uniformOperator weight="0.01">
			<parameter idref="age(F46|Bat-R_pusillus|Yunnan|KU973692|2012)"/>
		</uniformOperator>
		<uniformOperator weight="0.01">
			<parameter idref="age(LYRa11|Bat-R_affinis|Yunnan-Baoshan|KF569996|2011)"/>
		</uniformOperator>
		<uniformOperator weight="0.01">
			<parameter idref="age(Yunnan2011|Bat-Chaerephon_plicata|Yunnan|JX993988|2011-11)"/>
		</uniformOperator>
		<uniformOperator weight="0.01">
			<parameter idref="age(SC2018|Bat-R_spp|Sichuan|MK211374|2016-10)"/>
		</uniformOperator>
		<uniformOperator weight="0.01">
			<parameter idref="age(JL2012|Bat-R_ferrumequinum|Jilin|KJ473811|2012-10)"/>
		</uniformOperator>
		<uniformOperator weight="0.01">
			<parameter idref="age(JTMC15|Bat-R_ferrumequinum|Jilin|KU182964|2013-10)"/>
		</uniformOperator>
		<uniformOperator weight="0.01">
			<parameter idref="age(HeB2013|Bat-R_ferrumequinum|Hebei|KJ473812|2013-04)"/>
		</uniformOperator>
		<uniformOperator weight="0.01">
			<parameter idref="age(SX2013|Bat-R_ferrumequinum|Shanxi|KJ473813|2013-11)"/>
		</uniformOperator>
		<uniformOperator weight="0.01">
			<parameter idref="age(Jiyuan-84|Bat-R_ferrumequinum|Henan-Jiyuan|KY770860|2012)"/>
		</uniformOperator>
		<uniformOperator weight="0.01">
			<parameter idref="age(Rf1|Bat-R_ferrumequinum|Hubei-Yichang|DQ412042|2004-11)"/>
		</uniformOperator>
		<uniformOperator weight="0.01">
			<parameter idref="age(CoVZC45|Bat-R_sinicus|Zhoushan-Dinghai|MG772933|2017-02)"/>
		</uniformOperator>
		<uniformOperator weight="0.01">
			<parameter idref="age(CoVZXC21|Bat-R_sinicus|Zhoushan-Dinghai|MG772934|2015-07)"/>
		</uniformOperator>
		<uniformOperator weight="0.01">
			<parameter idref="age(Wuhan-Hu-1|SARS-CoV-2|Wuhan|MN908947|2019-12)"/>
		</uniformOperator>
		<uniformOperator weight="0.01">
			<parameter idref="age(P4L|pangolin|Guangxi|EPI_ISL_410538|2017)"/>
		</uniformOperator>
		<uniformOperator weight="0.01">
			<parameter idref="age(P5L|pangolin|Guangxi||EPI_ISL_410540|2017)"/>
		</uniformOperator>
		<uniformOperator weight="0.01">
			<parameter idref="age(P5E|pangolin|Guangxi|EPI_ISL_410541|2017)"/>
		</uniformOperator>
		<uniformOperator weight="0.01">
			<parameter idref="age(P1E|pangolin|Guangxi|EPI_ISL_410539|2017)"/>
		</uniformOperator>
		<uniformOperator weight="0.01">
			<parameter idref="age(P2V|pangolin|Guangxi|EPI_ISL_410542|2017)"/>
		</uniformOperator>
		<uniformOperator weight="0.01">
			<parameter idref="age(BtKY72|Bat-R_spp|Kenya|KY352407|2007-10)"/>
		</uniformOperator>
		<uniformOperator weight="0.01">
			<parameter idref="age(BM48-31|Bat-R_blasii|Bulgaria|NC_014470|2008-04)"/>
		</uniformOperator>
	</operators>
	

	<!-- Define MCMC                                                             -->
	<mcmc id="mcmc" chainLength="250000000" autoOptimize="true" operatorAnalysis="sarbeco_NRR2_cod.ops">
		<joint id="joint">
			<prior id="prior">
				<booleanLikelihood>
					<monophylyStatistic idref="monophyly(nCoV)"/>
					<monophylyStatistic idref="monophyly(ingroup)"/>
				</booleanLikelihood>
				<dirichletPrior alpha="1.0" sumsTo="6.0">
					<parameter idref="CP1.gtr.rates"/>
				</dirichletPrior>
				<dirichletPrior alpha="1.0" sumsTo="6.0">
					<parameter idref="CP2.gtr.rates"/>
				</dirichletPrior>
				<dirichletPrior alpha="1.0" sumsTo="6.0">
					<parameter idref="CP3.gtr.rates"/>
				</dirichletPrior>
				<exponentialPrior mean="0.5" offset="0.0">
					<parameter idref="CP1.alpha"/>
				</exponentialPrior>
				<exponentialPrior mean="0.5" offset="0.0">
					<parameter idref="CP2.alpha"/>
				</exponentialPrior>
				<exponentialPrior mean="0.5" offset="0.0">
					<parameter idref="CP3.alpha"/>
				</exponentialPrior>
				<dirichletPrior alpha="1.0" sumsTo="1.0">
					<parameter idref="allNus"/>
				</dirichletPrior>
				<normalPrior mean="5.0E-4" stdev="2.0E-4">
					<parameter idref="clock.rate"/>
				</normalPrior>
				<ctmcScalePrior>
					<ctmcScale>
						<parameter idref="nCoV.rate"/>
					</ctmcScale>
					<taxa idref="nCoV"/>
					<treeModel idref="treeModel"/>
				</ctmcScalePrior>
				<logNormalPrior mu="6.0" sigma="0.5" offset="0.0">
					<parameter idref="constant.popSize"/>
				</logNormalPrior>
				<coalescentLikelihood idref="coalescent"/>
				
				
				<localClockModel idref="branchRates"/>
			</prior>
			<likelihood id="likelihood">
				<treeDataLikelihood idref="treeLikelihood"/>
			</likelihood>
		</joint>
		<operators idref="operators"/>

		<!-- write log to screen                                                     -->
		<log id="screenLog" logEvery="50000">
			<column label="Joint" dp="4" width="12">
				<joint idref="joint"/>
			</column>
			<column label="Prior" dp="4" width="12">
				<prior idref="prior"/>
			</column>
			<column label="Likelihood" dp="4" width="12">
				<likelihood idref="likelihood"/>
			</column>
			<column label="age(root)" sf="6" width="12">
				<tmrcaStatistic idref="age(root)"/>
			</column>
			<column label="clock.rate" sf="6" width="12">
				<parameter idref="clock.rate"/>
			</column>
		</log>

		<!-- write log to file                                                       -->
		<log id="fileLog" logEvery="50000" fileName="sarbeco_NRR2_cod.log" overwrite="false">
			<joint idref="joint"/>
			<prior idref="prior"/>
			<likelihood idref="likelihood"/>
			<parameter idref="treeModel.rootHeight"/>
			<tmrcaStatistic idref="age(root)"/>
			<treeLengthStatistic idref="treeLength"/>
			<tmrcaStatistic idref="tmrca(RaTG13_SC2)"/>
			<tmrcaStatistic idref="tmrca(RmYN02_SC2)"/>
			<tmrcaStatistic idref="tmrca(nCoV)"/>
			<tmrcaStatistic idref="tmrca(panGD_SC2)"/>
			<tmrcaStatistic idref="tmrca(ingroup)"/>
			<tmrcaStatistic idref="age(RaTG13_SC2)"/>
			<tmrcaStatistic idref="age(RmYN02_SC2)"/>
			<tmrcaStatistic idref="age(nCoV)"/>
			<tmrcaStatistic idref="age(panGD_SC2)"/>
			<tmrcaStatistic idref="age(ingroup)"/>
			<parameter idref="constant.popSize"/>
			<parameter idref="CP1.gtr.rates"/>
			<parameter idref="CP2.gtr.rates"/>
			<parameter idref="CP3.gtr.rates"/>
			<parameter idref="CP1.alpha"/>
			<parameter idref="CP2.alpha"/>
			<parameter idref="CP3.alpha"/>
			<compoundParameter idref="allNus"/>
			<statistic idref="CP1.mu"/>
			<statistic idref="CP2.mu"/>
			<statistic idref="CP3.mu"/>
			<parameter idref="clock.rate"/>
			<parameter idref="nCoV.rate"/>
			<rateStatistic idref="meanRate"/>
			<rateStatistic idref="coefficientOfVariation"/>
			<rateCovarianceStatistic idref="covariance"/>

			<!-- START Marginal Likelihood Estimator                                     -->
			<coalescentEventsStatistic>
				<coalescentLikelihood idref="coalescent"/>
				
			</coalescentEventsStatistic>

			<!-- END Marginal Likelihood Estimator                                       -->


			<!-- START Tip date sampling                                                 -->
			<parameter idref="age(RpShaanxi2011|Bat-R_pusillus|Shaanxi|JX993987|2011-09)"/>
			<parameter idref="age(HuB2013|Bat-Bat-R_sinicus|Hubei|KJ473814|2013-04)"/>
			<parameter idref="age(279_2005|Bat-R_macrotis|Hubei|DQ648857|2004-11)"/>
			<parameter idref="age(Rm1|Bat-R_macrotis|Hubei|DQ412043|2004-11)"/>
			<parameter idref="age(Longquan_140|Bat-R_monoceros|China|KF294457|2012)"/>
			<parameter idref="age(GX2013|Bat-R_sinicus|Guangxi|KJ473815|2012-11)"/>
			<parameter idref="age(Rp3|Bat-R_pearsoni|Guangxi-Nanning|DQ071615|2004-12)"/>
			<parameter idref="age(YN2013|Bat-R_sinicus|Yunnan|KJ473816|2010-12)"/>
			<parameter idref="age(Anlong-103|Bat-R_sinicus|Guizhou-Anlong|KY770858|2013)"/>
			<parameter idref="age(Anlong-112|Bat-R_sinicus|Guizhou-Anlong|KY770859|2013)"/>
			<parameter idref="age(YN2018B|Bat-R_affinis|Yunnan|MK211376|2016-09)"/>
			<parameter idref="age(WIV1|Bat-R_sinicus|Yunnan-Kunming|KF367457|2012-09)"/>
			<parameter idref="age(YN2018C|Bat-R_affinis|Yunnan-Kunming|MK211377|2016-09)"/>
			<parameter idref="age(YN2018A|Bat-R_affinis|Yunnan|MK211375|2016-09)"/>
			<parameter idref="age(YN2018D|Bat-R_affinis|Yunnan|MK211378|2016-09)"/>
			<parameter idref="age(Rs672|Bat-R_sinicus|Guizhou|FJ588686|2006-09)"/>
			<parameter idref="age(HSZ-Cc|SARS-CoV-1|Guangzhou|AY394995|2002)"/>
			<parameter idref="age(F46|Bat-R_pusillus|Yunnan|KU973692|2012)"/>
			<parameter idref="age(LYRa11|Bat-R_affinis|Yunnan-Baoshan|KF569996|2011)"/>
			<parameter idref="age(Yunnan2011|Bat-Chaerephon_plicata|Yunnan|JX993988|2011-11)"/>
			<parameter idref="age(SC2018|Bat-R_spp|Sichuan|MK211374|2016-10)"/>
			<parameter idref="age(JL2012|Bat-R_ferrumequinum|Jilin|KJ473811|2012-10)"/>
			<parameter idref="age(JTMC15|Bat-R_ferrumequinum|Jilin|KU182964|2013-10)"/>
			<parameter idref="age(HeB2013|Bat-R_ferrumequinum|Hebei|KJ473812|2013-04)"/>
			<parameter idref="age(SX2013|Bat-R_ferrumequinum|Shanxi|KJ473813|2013-11)"/>
			<parameter idref="age(Jiyuan-84|Bat-R_ferrumequinum|Henan-Jiyuan|KY770860|2012)"/>
			<parameter idref="age(Rf1|Bat-R_ferrumequinum|Hubei-Yichang|DQ412042|2004-11)"/>
			<parameter idref="age(CoVZC45|Bat-R_sinicus|Zhoushan-Dinghai|MG772933|2017-02)"/>
			<parameter idref="age(CoVZXC21|Bat-R_sinicus|Zhoushan-Dinghai|MG772934|2015-07)"/>
			<parameter idref="age(Wuhan-Hu-1|SARS-CoV-2|Wuhan|MN908947|2019-12)"/>
			<parameter idref="age(P4L|pangolin|Guangxi|EPI_ISL_410538|2017)"/>
			<parameter idref="age(P5L|pangolin|Guangxi||EPI_ISL_410540|2017)"/>
			<parameter idref="age(P5E|pangolin|Guangxi|EPI_ISL_410541|2017)"/>
			<parameter idref="age(P1E|pangolin|Guangxi|EPI_ISL_410539|2017)"/>
			<parameter idref="age(P2V|pangolin|Guangxi|EPI_ISL_410542|2017)"/>
			<parameter idref="age(BtKY72|Bat-R_spp|Kenya|KY352407|2007-10)"/>
			<parameter idref="age(BM48-31|Bat-R_blasii|Bulgaria|NC_014470|2008-04)"/>

			<!-- END Tip date sampling                                                   -->

			<treeDataLikelihood idref="treeLikelihood"/>
			<localClockModel idref="branchRates"/>
			<coalescentLikelihood idref="coalescent"/>
			
		</log>

		<!-- write tree log to file                                                  -->
		<logTree id="treeFileLog" logEvery="50000" nexusFormat="true" fileName="sarbeco_NRR2_cod.trees" sortTranslationTable="true">
			<treeModel idref="treeModel"/>
			<trait name="rate" tag="rate">
				<localClockModel idref="branchRates"/>
			</trait>
			<joint idref="joint"/>
		</logTree>
	</mcmc>
	


	<report>
		<property name="timer">
			<mcmc idref="mcmc"/>
		</property>
	</report>
	
</beast>
